# Supplementary material for: (E)-O-Isopropyl N-(4-nitro­phen­yl)thio­carbamate
Source: Acta Crystallogr Sect E Struct Rep Online. 2007 Dec 21;64(Pt 1):o345. doi: 10.1107/S1600536807067360 (PMC2915386; doi:10.1107/S1600536807067360)
Supplement: Supplementary file 1 [file e-64-0o345-sup1.cif]

##############################################################################
###                                                                        ###
###        Electronic paper (Acta Crystallographica Section E)             ###
###                                                                        ###
##############################################################################
#                                                                            #
# This CIF contains the data in a paper accepted for publication in Acta     #
# Crystallographica Section E. It conforms to the requirements of Notes      #
# for Authors for Section E, and has been peer reviewed under the auspices   #
# of the IUCr Commission on Journals.                                        #
#                                                                            #
# Full details of the Crystallographic Information File format               #
# are given in the paper "The Crystallographic Information File (CIF):       #
# a New Standard Archive File for Crystallography" by S. R. Hall, F. H.      #
# Allen and I. D. Brown [Acta Cryst. (1991), A47, 655-685].                  #
#                                                                            #
# The current version of the core CIF dictionary is obtainable from          #
# ftp://ftp.iucr.org/pub/cif_core.dic. The current version number is 2.1.    #
#                                                                            #
# Software is freely available for graphical display of the structure(s) in  #
# this CIF.  For information consult the CIF home page http://www.iucr.org/  #
# cif/home.html                                                              #
#                                                                            #
##############################################################################
                                             
data_global
_audit_creation_method     SHELXL-97
_journal_date_recd_electronic     2007-12-16
_journal_date_accepted     2007-12-17
_journal_name_full     'Acta Crystallographica, Section E'
_journal_year     2008
_journal_volume     64
_journal_issue      1
_journal_page_first     o345
_journal_page_last     o345
_journal_paper_category     QO
_journal_coeditor_code     NG2410
_publ_contact_author_name     ' Edward RT Tiekink '
_publ_contact_author_address
;
    Department of Chemistry,
    The University of Texas,
    One UTSA Circle,
    San Antonio, Texas 78249-0698,
    U.S.A.
;
_publ_contact_author_email     edward.tiekink@utsa.edu
_publ_contact_author_fax     ' 1 210 458 7428 '
_publ_contact_author_phone     ' 1 210 458 5774 '
_publ_section_title
;
(<i>E</i>)-<i>O</i>-Isopropyl <i>N</i>-(4-nitrophenyl)thiocarbamate
;
loop_
    _publ_author_name
    _publ_author_address
    'Ellis, Carol A.'
;
Department of Chemistry, The University of Texas at San Antonio,
One UTSA Circle, San Antonio, Texas 78249-0698, USA
;
    'Tiekink, Edward R. T.'
;
Department of Chemistry, The University of Texas at San Antonio,
One UTSA Circle, San Antonio, Texas 78249-0698, USA
;
    'Zukerman-Schpector, Julio'
;
Department of Chemistry,
Universidade Federal de S\~ao Carlos,
13565-905 S\~ao Carlos
SP
Brazil
;
data_I
_audit_creation_method     SHELXL-97
_chemical_name_systematic
;
(<i>E</i>)-<i>O</i>-Isopropyl <i>N</i>-(4-nitrophenyl)thiocarbamate
;
_chemical_name_common     ?
_chemical_formula_moiety     'C10 H12 N2 O3 S'
_chemical_formula_sum     'C10 H12 N2 O3 S'
_chemical_formula_iupac     'C10 H12 N2 O3 S'
_chemical_formula_weight     240.28
_chemical_melting_point     ?
_symmetry_cell_setting     triclinic
_symmetry_space_group_name_H-M     'P -1'
_symmetry_space_group_name_Hall     '-P 1'
loop_
    _symmetry_equiv_pos_as_xyz
    'x, y, z'
    '-x, -y, -z'
_cell_length_a     7.4200(8)
_cell_length_b     8.3206(9)
_cell_length_c     10.0993(11)
_cell_angle_alpha     111.414(4)
_cell_angle_beta     97.877(5)
_cell_angle_gamma     94.130(5)
_cell_volume     569.94(11)
_cell_formula_units_Z     2
_cell_measurement_reflns_used     4435
_cell_measurement_theta_min     2.6
_cell_measurement_theta_max     29.2
_cell_measurement_temperature     98(2)
_exptl_crystal_description     block
_exptl_crystal_colour     yellow
_exptl_crystal_size_max     0.30
_exptl_crystal_size_mid     0.18
_exptl_crystal_size_min     0.10
_exptl_crystal_density_diffrn     1.400
_exptl_crystal_density_meas     ?
_exptl_crystal_density_method     'not measured'
_exptl_crystal_F_000     252
_exptl_absorpt_coefficient_mu     0.278
_exptl_absorpt_correction_type     'multi-scan'
_exptl_absorpt_process_details     '(ABSCOR; Higashi, 1995)'
_exptl_absorpt_correction_T_min     0.915
_exptl_absorpt_correction_T_max     1
_exptl_special_details
;
;
_diffrn_ambient_temperature     98(2)
_diffrn_radiation_type     MoK\a
_diffrn_radiation_wavelength     0.71070
_diffrn_radiation_source     'fine-focus sealed tube'
_diffrn_radiation_monochromator     graphite
_diffrn_measurement_device_type     'Rigaku AFC12\k/SATURN724'
_diffrn_measurement_method     \w
_diffrn_detector_area_resol_mean     ?
_diffrn_reflns_number     3875
_diffrn_reflns_av_R_equivalents     0.024
_diffrn_reflns_av_sigmaI/netI     0.027
_diffrn_reflns_theta_min     2.7
_diffrn_reflns_theta_max     26.0
_diffrn_reflns_theta_full     26.0
_diffrn_measured_fraction_theta_max     0.989
_diffrn_measured_fraction_theta_full     0.989
_diffrn_reflns_limit_h_min     -9
_diffrn_reflns_limit_h_max     9
_diffrn_reflns_limit_k_min     -10
_diffrn_reflns_limit_k_max     10
_diffrn_reflns_limit_l_min     -12
_diffrn_reflns_limit_l_max     12
_diffrn_standards_number     0
_diffrn_standards_interval_count     0
_diffrn_standards_interval_time     ?
_diffrn_standards_decay_%     '< 1'
_refine_special_details
;
 Refinement of F^2^ against ALL reflections.  The weighted R-factor wR and
 goodness of fit S are based on F^2^, conventional R-factors R are based
 on F, with F set to zero for negative F^2^. The threshold expression of
 F^2^ > 2sigma(F^2^) is used only for calculating R-factors(gt) etc. and is
 not relevant to the choice of reflections for refinement.  R-factors based
 on F^2^ are statistically about twice as large as those based on F, and R-
 factors based on ALL data will be even larger.
;
_reflns_number_total     2221
_reflns_number_gt     2103
_reflns_threshold_expression     I>2\s(I)
_refine_ls_structure_factor_coef     Fsqd
_refine_ls_matrix_type     full
_refine_ls_R_factor_all     0.072
_refine_ls_R_factor_gt     0.066
_refine_ls_wR_factor_gt     0.117
_refine_ls_wR_factor_ref     0.119
_refine_ls_goodness_of_fit_ref     1.33
_refine_ls_restrained_S_all     1.33
_refine_ls_number_reflns     2221
_refine_ls_number_parameters     145
_refine_ls_number_restraints     0
_refine_ls_hydrogen_treatment     constr
_refine_ls_weighting_scheme     calc
_refine_ls_weighting_details
         'calc w=1/[\s^2^(Fo^2^)+(0.0191P)^2^+0.7747P] where P=(Fo^2^+2Fc^2^)/3'
_atom_sites_solution_hydrogens     geom
_atom_sites_solution_primary     direct
_atom_sites_solution_secondary     difmap
_refine_ls_shift/su_max     0.000
_refine_ls_shift/su_mean     0.000
_refine_diff_density_max     0.29
_refine_diff_density_min     -0.24
_refine_ls_extinction_method     none
_refine_ls_extinction_coef     ?
loop_
    _atom_type_symbol
    _atom_type_description
    _atom_type_scat_dispersion_real
    _atom_type_scat_dispersion_imag
    _atom_type_scat_source
    'C' 'C' 0.0033 0.0016
                         'International Tables Vol C Tables 4.2.6.8 and 6.1.1.4'
    'H' 'H' 0.0000 0.0000
                         'International Tables Vol C Tables 4.2.6.8 and 6.1.1.4'
    'N' 'N' 0.0061 0.0033
                         'International Tables Vol C Tables 4.2.6.8 and 6.1.1.4'
    'O' 'O' 0.0106 0.0060
                         'International Tables Vol C Tables 4.2.6.8 and 6.1.1.4'
    'S' 'S' 0.1246 0.1234
                         'International Tables Vol C Tables 4.2.6.8 and 6.1.1.4'
_computing_data_collection     'CrystalClear (Rigaku, 2005)'
_computing_cell_refinement     'TwinSolve (Rigaku and Prekat AB, 2006)'
_computing_data_reduction     'TwinSolve (Rigaku and Prekat AB, 2006)'
_computing_structure_solution     'SHELXS97 (Sheldrick, 1997)'
_computing_structure_refinement     'SHELXL97 (Sheldrick, 1997)'
_computing_molecular_graphics
                       'ORTEPII (Johnson, 1976) and DIAMOND (Brandenburg, 2006)'
_computing_publication_material     'SHELXL97 (Sheldrick, 1997)'
loop_
    _atom_site_type_symbol
    _atom_site_label
    _atom_site_fract_x
    _atom_site_fract_y
    _atom_site_fract_z
    _atom_site_U_iso_or_equiv
    _atom_site_adp_type
    _atom_site_calc_flag
    _atom_site_refinement_flags
    _atom_site_occupancy
    _atom_site_disorder_assembly
    _atom_site_disorder_group
    S S1 0.55527(11) 0.09264(11) 0.23408(8) 0.0271(2) Uani d . 1 . .
    O O1 0.2493(3) 0.2303(3) 0.3002(2) 0.0227(4) Uani d . 1 . .
    O O2 -0.4727(3) 0.3762(3) -0.1315(2) 0.0369(6) Uani d . 1 . .
    O O3 -0.3181(3) 0.3892(3) -0.2947(2) 0.0391(6) Uani d . 1 . .
    N N1 0.2838(3) 0.1543(3) 0.0701(2) 0.0238(5) Uani d . 1 . .
    H H1N 0.3503 0.1049 0.0042 0.029 Uiso calc R 1 . .
    N N2 -0.3330(3) 0.3620(3) -0.1846(3) 0.0268(6) Uani d . 1 . .
    C C1 0.3532(4) 0.1629(4) 0.2037(3) 0.0215(6) Uani d . 1 . .
    C C2 0.1242(4) 0.2101(4) 0.0165(3) 0.0216(6) Uani d . 1 . .
    C C3 -0.0289(4) 0.2438(4) 0.0835(3) 0.0247(6) Uani d . 1 . .
    H H3 -0.0301 0.2328 0.1737 0.030 Uiso calc R 1 . .
    C C4 -0.1797(4) 0.2937(4) 0.0174(3) 0.0241(6) Uani d . 1 . .
    H H4 -0.2850 0.3168 0.0618 0.029 Uiso calc R 1 . .
    C C5 -0.1743(4) 0.3091(4) -0.1142(3) 0.0218(6) Uani d . 1 . .
    C C6 -0.0249(4) 0.2768(4) -0.1820(3) 0.0255(6) Uani d . 1 . .
    H H6 -0.0240 0.2889 -0.2719 0.031 Uiso calc R 1 . .
    C C7 0.1240(4) 0.2261(4) -0.1162(3) 0.0256(6) Uani d . 1 . .
    H H7 0.2279 0.2018 -0.1621 0.031 Uiso calc R 1 . .
    C C8 0.3146(4) 0.2614(4) 0.4537(3) 0.0244(6) Uani d . 1 . .
    H H8 0.4509 0.2935 0.4777 0.029 Uiso calc R 1 . .
    C C9 0.2226(5) 0.4141(4) 0.5385(3) 0.0306(7) Uani d . 1 . .
    H H9A 0.2637 0.5168 0.5193 0.046 Uiso calc R 1 . .
    H H9B 0.2557 0.4388 0.6419 0.046 Uiso calc R 1 . .
    H H9C 0.0891 0.3852 0.5088 0.046 Uiso calc R 1 . .
    C C10 0.2626(5) 0.0986(4) 0.4801(3) 0.0331(7) Uani d . 1 . .
    H H10A 0.3280 0.0054 0.4248 0.050 Uiso calc R 1 . .
    H H10B 0.1300 0.0627 0.4494 0.050 Uiso calc R 1 . .
    H H10C 0.2962 0.1218 0.5833 0.050 Uiso calc R 1 . .
loop_
    _atom_site_aniso_label
    _atom_site_aniso_U_11
    _atom_site_aniso_U_22
    _atom_site_aniso_U_33
    _atom_site_aniso_U_12
    _atom_site_aniso_U_13
    _atom_site_aniso_U_23
    S1 0.0270(4) 0.0355(4) 0.0209(4) 0.0135(3) 0.0040(3) 0.0115(3)
    O1 0.0240(10) 0.0282(11) 0.0172(10) 0.0079(8) 0.0036(8) 0.0095(8)
    O2 0.0287(12) 0.0482(15) 0.0355(13) 0.0145(11) 0.0051(10) 0.0161(11)
    O3 0.0336(13) 0.0576(16) 0.0340(13) 0.0068(11) -0.0020(10) 0.0294(12)
    N1 0.0260(13) 0.0285(13) 0.0176(12) 0.0101(10) 0.0044(10) 0.0083(10)
    N2 0.0272(14) 0.0238(13) 0.0262(13) 0.0006(10) -0.0026(11) 0.0089(11)
    C1 0.0269(15) 0.0216(14) 0.0161(13) 0.0057(12) 0.0023(11) 0.0072(11)
    C2 0.0229(14) 0.0199(14) 0.0184(14) 0.0013(11) -0.0002(11) 0.0049(11)
    C3 0.0262(15) 0.0313(16) 0.0191(14) 0.0066(12) 0.0029(11) 0.0125(12)
    C4 0.0235(15) 0.0253(15) 0.0238(15) 0.0058(12) 0.0072(12) 0.0082(12)
    C5 0.0233(14) 0.0183(14) 0.0209(14) 0.0007(11) -0.0039(11) 0.0071(11)
    C6 0.0303(16) 0.0275(16) 0.0190(14) 0.0029(12) 0.0032(12) 0.0097(12)
    C7 0.0234(15) 0.0310(16) 0.0228(15) 0.0062(12) 0.0056(12) 0.0098(13)
    C8 0.0256(15) 0.0311(16) 0.0175(14) 0.0065(12) 0.0014(11) 0.0109(12)
    C9 0.0358(17) 0.0305(17) 0.0258(16) 0.0099(14) 0.0080(13) 0.0093(13)
    C10 0.0429(19) 0.0363(18) 0.0262(16) 0.0100(15) 0.0087(14) 0.0171(14)
_geom_special_details
;
 All esds (except the esd in the dihedral angle between two l.s. planes)
 are estimated using the full covariance matrix.  The cell esds are taken
 into account individually in the estimation of esds in distances, angles
 and torsion angles; correlations between esds in cell parameters are only
 used when they are defined by crystal symmetry.  An approximate (isotropic)
 treatment of cell esds is used for estimating esds involving l.s. planes.
;
loop_
    _geom_bond_atom_site_label_1
    _geom_bond_atom_site_label_2
    _geom_bond_site_symmetry_2
    _geom_bond_distance
    _geom_bond_publ_flag
    S1 C1 . 1.678(3) ?
    O1 C1 . 1.314(3) ?
    O1 C8 . 1.479(3) ?
    O2 N2 . 1.224(3) ?
    O3 N2 . 1.231(3) ?
    N1 C1 . 1.352(3) ?
    N1 C2 . 1.413(4) ?
    N1 H1N . 0.8800 ?
    N2 C5 . 1.470(4) ?
    C2 C7 . 1.394(4) ?
    C2 C3 . 1.395(4) ?
    C3 C4 . 1.391(4) ?
    C3 H3 . 0.9500 ?
    C4 C5 . 1.387(4) ?
    C4 H4 . 0.9500 ?
    C5 C6 . 1.373(4) ?
    C6 C7 . 1.383(4) ?
    C6 H6 . 0.9500 ?
    C7 H7 . 0.9500 ?
    C8 C10 . 1.508(4) ?
    C8 C9 . 1.517(4) ?
    C8 H8 . 1.0000 ?
    C9 H9A . 0.9800 ?
    C9 H9B . 0.9800 ?
    C9 H9C . 0.9800 ?
    C10 H10A . 0.9800 ?
    C10 H10B . 0.9800 ?
    C10 H10C . 0.9800 ?
loop_
    _geom_angle_atom_site_label_1
    _geom_angle_atom_site_label_2
    _geom_angle_atom_site_label_3
    _geom_angle_site_symmetry_1
    _geom_angle_site_symmetry_3
    _geom_angle
    _geom_angle_publ_flag
    C1 O1 C8 . . 119.8(2) ?
    C1 N1 C2 . . 131.9(2) ?
    C1 N1 H1N . . 114.0 ?
    C2 N1 H1N . . 114.0 ?
    O2 N2 O3 . . 123.5(3) ?
    O2 N2 C5 . . 118.7(2) ?
    O3 N2 C5 . . 117.8(2) ?
    O1 C1 N1 . . 113.7(2) ?
    O1 C1 S1 . . 126.2(2) ?
    N1 C1 S1 . . 120.2(2) ?
    C7 C2 C3 . . 119.6(3) ?
    C7 C2 N1 . . 115.1(3) ?
    C3 C2 N1 . . 125.2(3) ?
    C4 C3 C2 . . 119.6(3) ?
    C4 C3 H3 . . 120.2 ?
    C2 C3 H3 . . 120.2 ?
    C5 C4 C3 . . 119.0(3) ?
    C5 C4 H4 . . 120.5 ?
    C3 C4 H4 . . 120.5 ?
    C6 C5 C4 . . 122.4(3) ?
    C6 C5 N2 . . 118.3(3) ?
    C4 C5 N2 . . 119.4(3) ?
    C5 C6 C7 . . 118.2(3) ?
    C5 C6 H6 . . 120.9 ?
    C7 C6 H6 . . 120.9 ?
    C6 C7 C2 . . 121.1(3) ?
    C6 C7 H7 . . 119.4 ?
    C2 C7 H7 . . 119.4 ?
    O1 C8 C10 . . 109.3(2) ?
    O1 C8 C9 . . 105.0(2) ?
    C10 C8 C9 . . 112.9(3) ?
    O1 C8 H8 . . 109.8 ?
    C10 C8 H8 . . 109.8 ?
    C9 C8 H8 . . 109.8 ?
    C8 C9 H9A . . 109.5 ?
    C8 C9 H9B . . 109.5 ?
    H9A C9 H9B . . 109.5 ?
    C8 C9 H9C . . 109.5 ?
    H9A C9 H9C . . 109.5 ?
    H9B C9 H9C . . 109.5 ?
    C8 C10 H10A . . 109.5 ?
    C8 C10 H10B . . 109.5 ?
    H10A C10 H10B . . 109.5 ?
    C8 C10 H10C . . 109.5 ?
    H10A C10 H10C . . 109.5 ?
    H10B C10 H10C . . 109.5 ?
loop_
    _geom_torsion_atom_site_label_1
    _geom_torsion_atom_site_label_2
    _geom_torsion_atom_site_label_3
    _geom_torsion_atom_site_label_4
    _geom_torsion_site_symmetry_1
    _geom_torsion_site_symmetry_2
    _geom_torsion_site_symmetry_3
    _geom_torsion_site_symmetry_4
    _geom_torsion
    _geom_torsion_publ_flag
    C8 O1 C1 N1 . . . . -175.0(2) ?
    C8 O1 C1 S1 . . . . 4.4(4) ?
    C2 N1 C1 O1 . . . . 2.6(4) ?
    C2 N1 C1 S1 . . . . -176.8(3) ?
    C1 N1 C2 C7 . . . . 162.0(3) ?
    C1 N1 C2 C3 . . . . -19.9(5) ?
    C7 C2 C3 C4 . . . . -0.2(4) ?
    N1 C2 C3 C4 . . . . -178.3(3) ?
    C2 C3 C4 C5 . . . . -0.1(4) ?
    C3 C4 C5 C6 . . . . 0.0(4) ?
    C3 C4 C5 N2 . . . . -179.9(3) ?
    O2 N2 C5 C6 . . . . 173.7(3) ?
    O3 N2 C5 C6 . . . . -6.1(4) ?
    O2 N2 C5 C4 . . . . -6.4(4) ?
    O3 N2 C5 C4 . . . . 173.8(3) ?
    C4 C5 C6 C7 . . . . 0.4(4) ?
    N2 C5 C6 C7 . . . . -179.7(3) ?
    C5 C6 C7 C2 . . . . -0.8(4) ?
    C3 C2 C7 C6 . . . . 0.7(4) ?
    N1 C2 C7 C6 . . . . 178.9(3) ?
    C1 O1 C8 C10 . . . . -87.1(3) ?
    C1 O1 C8 C9 . . . . 151.5(3) ?
loop_
    _geom_hbond_atom_site_label_D
    _geom_hbond_atom_site_label_H
    _geom_hbond_atom_site_label_A
    _geom_hbond_site_symmetry_A
    _geom_hbond_distance_DH
    _geom_hbond_distance_HA
    _geom_hbond_distance_DA
    _geom_hbond_angle_DHA
    _geom_hbond_publ_flag
    N1 H1n S1 2_655 0.88 2.59 3.440(2) 162 y
    C7 H7 O2 1_655 0.95 2.48 3.204(4) 133 y
    C8 H8 O3 1_656 1.00 2.50 3.275(4) 134 y
