# Supplementary material for: (E)-O-Isopropyl N-(4-nitro­phen­yl)thio­carbamate
Source: Acta Crystallogr Sect E Struct Rep Online. 2007 Dec 21;64(Pt 1):o345. doi: 10.1107/S1600536807067360 (PMC2915386; doi:10.1107/S1600536807067360)
Supplement: Supplementary file 2 [file e-64-0o345-Isup2.hkl]

# 
# h,k,l, Fc-squared, Fo-squared, sigma(Fo-squared) and status flag 
# 
data_I
_shelx_title '  Template texray.inf' 
_shelx_refln_list_code          4 
_shelx_F_calc_maximum      114.32 
_exptl_crystal_F_000       252.00 
_reflns_d_resolution_high  0.8107 
 
loop_ 
 _symmetry_equiv_pos_as_xyz 
 'x, y, z' 
 '-x, -y, -z' 
 
_cell_length_a     7.4200 
_cell_length_b     8.3206 
_cell_length_c    10.0993 
_cell_angle_alpha 111.414 
_cell_angle_beta   97.877 
_cell_angle_gamma  94.130 
 
_shelx_F_squared_multiplier     1.000 
 
loop_ 
 _refln_index_h 
 _refln_index_k 
 _refln_index_l 
 _refln_F_squared_calc 
 _refln_F_squared_meas 
 _refln_F_squared_sigma 
 _refln_observed_status 
   1   0   0      389.14      384.16      3.38 o 
   2   0   0      748.82      661.10     20.95 o 
   3   0   0       44.47       39.24      1.98 o 
   4   0   0      280.60      279.90     10.61 o 
   5   0   0       89.91       88.00      1.62 o 
   6   0   0       39.40       35.84      2.69 o 
   7   0   0      103.01      110.63      5.81 o 
   8   0   0       28.32       34.78      3.52 o 
  -9   1   0       22.58       22.13      3.37 o 
  -8   1   0        5.94       10.45      2.62 o 
  -7   1   0      160.32      155.91      2.76 o 
  -6   1   0      323.57      298.94     24.21 o 
  -5   1   0       18.09       20.07      1.31 o 
  -4   1   0      211.72      214.89      1.64 o 
  -3   1   0      979.25      863.84     58.37 o 
  -2   1   0      315.25      314.28      2.18 o 
  -1   1   0      151.06      127.85      0.75 o 
   0   1   0       21.16       19.70      3.92 o 
   1   1   0     1347.69     1298.99     13.52 o 
   2   1   0       23.89       25.91      3.47 o 
   3   1   0      491.12      494.56      2.01 o 
   4   1   0      213.56      212.19      4.47 o 
   5   1   0       39.49       40.54      5.12 o 
   6   1   0       34.38       26.39      1.66 o 
   7   1   0      857.75      926.45     21.17 o 
   8   1   0        0.56        6.39      3.31 o 
  -9   2   0       22.33       24.16      3.69 o 
  -8   2   0        8.11        8.42      3.30 o 
  -7   2   0        0.42        9.30      2.20 o 
  -6   2   0       82.61       81.79      5.89 o 
  -5   2   0      294.98      264.60      7.22 o 
  -4   2   0      708.67      634.25     32.29 o 
  -3   2   0      684.53      622.42     63.93 o 
  -2   2   0       13.25       18.09      2.25 o 
  -1   2   0      166.50      147.10      1.72 o 
   0   2   0     3662.26     3694.44      2.96 o 
   1   2   0     6898.86     6955.59      3.93 o 
   2   2   0      264.26      248.43      4.79 o 
   3   2   0       96.50       98.87      5.02 o 
   4   2   0      503.63      491.48      3.42 o 
   5   2   0      250.41      246.35      9.89 o 
   6   2   0       49.31       52.20      2.89 o 
   7   2   0       21.77       18.92      2.23 o 
   8   2   0       28.80       34.39      3.42 o 
  -8   3   0       10.35       13.76      2.08 o 
  -7   3   0       64.17       74.74      5.68 o 
  -6   3   0     1428.14     1447.53      1.84 o 
  -5   3   0        3.09        3.82      0.74 o 
  -4   3   0       81.00       76.71      5.42 o 
  -3   3   0      508.03      508.81      1.62 o 
  -2   3   0     1270.28     1249.43      6.84 o 
  -1   3   0      303.57      295.06      4.93 o 
   0   3   0       10.56       12.10      0.96 o 
   1   3   0      183.68      185.61      1.70 o 
   2   3   0      297.78      297.10      2.72 o 
   3   3   0      115.78      105.75      1.53 o 
   4   3   0       26.15       19.98      2.45 o 
   5   3   0       37.30       37.54      2.07 o 
   6   3   0       82.06       82.75      7.16 o 
   7   3   0        2.65        9.41      2.60 o 
   8   3   0      162.46      148.99      3.22 o 
  -8   4   0       92.27       96.03      2.02 o 
  -7   4   0       22.40       26.83      7.00 o 
  -6   4   0       30.87       30.00      1.53 o 
  -5   4   0        5.87        8.52      1.14 o 
  -4   4   0      157.03      135.07      2.06 o 
  -3   4   0       37.51       35.98      3.22 o 
  -2   4   0       28.30       25.64      1.83 o 
  -1   4   0       99.43       81.32      1.87 o 
   0   4   0      206.10      192.05      1.69 o 
   1   4   0     3935.72     4154.80      7.30 o 
   2   4   0       15.08       13.67      1.32 o 
   3   4   0       24.37       31.03      4.87 o 
   4   4   0      136.64      126.98      3.87 o 
   5   4   0       46.08       51.63      4.86 o 
   6   4   0        6.69       11.01      1.70 o 
   7   4   0       22.14       20.16      6.36 o 
  -8   5   0       38.93       44.38      2.01 o 
  -7   5   0      132.24      143.85      2.96 o 
  -6   5   0        7.27       11.31      2.72 o 
  -5   5   0      241.17      232.83      2.06 o 
  -4   5   0       23.84       24.98      1.78 o 
  -3   5   0        1.48        3.95      1.22 o 
  -2   5   0       89.36       82.74      4.97 o 
  -1   5   0      239.81      228.85      3.50 o 
   0   5   0        8.77       12.07      1.62 o 
   1   5   0       12.21       12.74      1.31 o 
   2   5   0       99.87       95.11      4.68 o 
   3   5   0      119.85      111.46      1.85 o 
   4   5   0       11.61       12.06      1.66 o 
   5   5   0       15.21       21.15      2.35 o 
   6   5   0       17.19       18.38      1.79 o 
   7   5   0        6.90       10.53      1.91 o 
  -7   6   0       90.65      100.23     15.19 o 
  -6   6   0       76.54       62.11      8.74 o 
  -5   6   0        1.89       10.23      1.36 o 
  -4   6   0      498.16      503.22      2.16 o 
  -3   6   0       91.93       88.88      1.82 o 
  -2   6   0       74.08       67.96      2.17 o 
  -1   6   0       38.80       38.87      2.70 o 
   0   6   0      338.78      345.25      2.60 o 
   1   6   0        1.25        4.07      1.78 o 
   2   6   0      422.45      391.30      7.81 o 
   3   6   0        1.72        9.12      2.76 o 
   4   6   0        2.74        4.69      1.94 o 
   5   6   0        1.87        7.38      1.85 o 
   6   6   0       18.25       19.86      2.34 o 
  -6   7   0        0.19        6.69      2.21 o 
  -5   7   0      149.96      133.83      8.27 o 
  -4   7   0        0.02        4.43      1.79 o 
  -3   7   0      353.01      368.59      7.67 o 
  -2   7   0      295.25      295.38      5.87 o 
  -1   7   0       17.02       13.75      2.54 o 
   0   7   0       28.87       27.27      2.26 o 
   1   7   0       56.13       46.38      3.66 o 
   2   7   0       12.18       14.05      1.66 o 
   3   7   0       37.11       34.61      1.94 o 
   4   7   0        2.89        9.16      1.82 o 
   5   7   0        2.18        6.37      2.44 o 
  -5   8   0        0.28        5.78      1.92 o 
  -4   8   0        0.67        8.48      1.67 o 
  -3   8   0      156.34      167.79      2.81 o 
  -2   8   0      134.80      124.64     12.36 o 
  -1   8   0        3.55       11.35      1.42 o 
   0   8   0       19.01       23.18      2.30 o 
   1   8   0        8.17       13.51      2.05 o 
   2   8   0      152.00      128.13      4.33 o 
   3   8   0       18.69        9.62      4.10 o 
  -4   9   0       45.82       25.60      2.78 o 
  -3   9   0       17.92       17.92      1.76 o 
  -2   9   0        1.41       10.48      1.84 o 
  -1   9   0       14.22       11.85      4.67 o 
   0   9   0        0.31        7.55      2.15 o 
   1   9   0        2.16        6.32      2.54 o 
  -2  -9   1        1.59        8.94      3.62 o 
  -1  -9   1        4.94        9.47      3.76 o 
   0  -9   1       13.80       12.61      4.92 o 
   1  -9   1      216.45      215.19      2.35 o 
   2  -9   1       35.39       38.93      8.64 o 
   3  -9   1       10.59        6.93      4.07 o 
   4  -9   1       69.76       56.71      3.76 o 
  -4  -8   1       16.42       10.89      1.71 o 
  -3  -8   1       38.67       43.32      6.91 o 
  -2  -8   1        3.58       27.56     16.25 o 
  -1  -8   1       35.65       35.19      4.23 o 
   0  -8   1       86.26       74.58      1.57 o 
   1  -8   1        0.91        2.66      2.26 o 
   2  -8   1       15.44       17.62      1.46 o 
   3  -8   1       25.79       28.13      2.23 o 
   4  -8   1        5.92        2.86      1.51 o 
   5  -8   1        1.82        7.62      1.66 o 
   6  -8   1       31.70       33.63      2.96 o 
  -5  -7   1        4.84       11.82      2.17 o 
  -4  -7   1       37.26       30.98      1.87 o 
  -3  -7   1      206.30      202.89      4.72 o 
  -2  -7   1        7.93       16.02      4.36 o 
  -1  -7   1        3.05        2.14      1.43 o 
   0  -7   1       35.42       34.86      1.57 o 
   1  -7   1       76.81       75.14      9.72 o 
   2  -7   1      154.29      146.09      2.61 o 
   3  -7   1        4.37        3.47      2.11 o 
   4  -7   1       55.49       57.78      8.04 o 
   5  -7   1        6.22        7.44      1.40 o 
   6  -7   1       64.03       69.51      7.68 o 
   7  -7   1       57.19       52.83      2.84 o 
  -6  -6   1        8.66        8.89      3.80 o 
  -5  -6   1       67.10       72.47      6.75 o 
  -4  -6   1        5.38       10.53      1.60 o 
  -3  -6   1       79.66       77.26      1.69 o 
  -2  -6   1      838.55      879.89     23.39 o 
  -1  -6   1       36.40       35.74      1.29 o 
   0  -6   1        2.81        8.40      2.32 o 
   1  -6   1       97.10       88.57      6.20 o 
   2  -6   1        3.58        6.65      1.34 o 
   3  -6   1       95.62       93.12      4.06 o 
   4  -6   1      204.37      185.10      1.66 o 
   5  -6   1       40.01       41.04      4.43 o 
   6  -6   1        3.40       11.98      1.70 o 
   7  -6   1       63.10       69.64      9.64 o 
  -7  -5   1       45.27       45.37      1.87 o 
  -6  -5   1       48.94       44.19      1.89 o 
  -5  -5   1        0.40        8.48      1.75 o 
  -4  -5   1        5.66        6.35      2.61 o 
  -3  -5   1        2.34        7.73      1.58 o 
  -2  -5   1      326.39      331.67      1.92 o 
  -1  -5   1       71.04       67.45      1.49 o 
   0  -5   1      128.97      117.46      2.08 o 
   1  -5   1      898.48      866.58      2.32 o 
   2  -5   1      857.58      897.95     15.62 o 
   3  -5   1        0.80        3.16      1.22 o 
   4  -5   1       29.08       19.97      1.80 o 
   5  -5   1      783.67      773.67     32.94 o 
   6  -5   1       43.46       45.80      4.68 o 
   7  -5   1       24.62       21.73      1.70 o 
   8  -5   1       26.67       32.28      2.02 o 
  -7  -4   1       25.84       28.25      1.72 o 
  -6  -4   1      118.88      109.35     12.34 o 
  -5  -4   1      117.41      112.07      2.60 o 
  -4  -4   1      200.49      219.37      2.84 o 
  -3  -4   1      103.60       93.89      1.76 o 
  -2  -4   1      399.34      398.38     15.36 o 
  -1  -4   1      505.15      514.85      5.62 o 
   0  -4   1        4.93        4.97      1.36 o 
   1  -4   1       19.08       20.89      3.16 o 
   2  -4   1       10.78       13.54      1.65 o 
   3  -4   1      355.31      365.02      2.39 o 
   4  -4   1      162.81      148.13      3.21 o 
   5  -4   1       20.56       26.74      1.65 o 
   6  -4   1        0.62        8.39      2.44 o 
   7  -4   1       35.90       46.88      5.53 o 
   8  -4   1       56.84       57.99      7.32 o 
  -7  -3   1       10.34       14.21      1.69 o 
  -6  -3   1       79.71       73.98      2.56 o 
  -5  -3   1      201.72      204.26      2.28 o 
  -4  -3   1       73.82       69.47      2.83 o 
  -3  -3   1      141.43      141.61     10.26 o 
  -2  -3   1      989.07      989.38      2.43 o 
  -1  -3   1       20.25       27.66      1.86 o 
   0  -3   1        3.02        5.56      1.58 o 
   1  -3   1      221.99      223.75      1.80 o 
   2  -3   1      557.79      547.20      1.62 o 
   3  -3   1     1398.30     1468.23     13.91 o 
   4  -3   1      103.94      105.27      9.00 o 
   5  -3   1      137.36      155.32      3.62 o 
   6  -3   1       71.04       66.66      2.88 o 
   7  -3   1       40.47       56.19      3.50 o 
   8  -3   1        5.34       20.47      3.15 o 
  -8  -2   1       48.25       50.40      3.46 o 
  -7  -2   1       22.31       23.48      3.97 o 
  -6  -2   1        3.25        6.94      1.61 o 
  -5  -2   1      162.87      149.58      3.03 o 
  -4  -2   1      234.42      228.71      7.97 o 
  -3  -2   1      300.92      314.51      2.69 o 
  -2  -2   1      139.16      129.02      4.98 o 
  -1  -2   1    13068.86    12911.55      6.27 o 
   0  -2   1     1316.74     1231.38      2.76 o 
   2  -2   1        4.04        6.86      2.24 o 
   3  -2   1      144.70      124.70      9.42 o 
   4  -2   1        1.33        6.33      4.16 o 
   5  -2   1        4.21        7.70      1.15 o 
   6  -2   1        6.78       14.33      2.19 o 
   7  -2   1       58.79       60.01      2.16 o 
   8  -2   1      176.65      197.96      3.79 o 
  -8  -1   1       14.16       18.99      2.77 o 
  -7  -1   1       12.50       15.15      2.61 o 
  -6  -1   1       13.53       15.26      1.56 o 
  -5  -1   1       18.24       18.86      1.76 o 
  -4  -1   1       81.47       86.23      1.50 o 
  -3  -1   1      498.56      461.81     11.67 o 
  -2  -1   1       25.84       18.69      1.94 o 
  -1  -1   1       19.09       16.31      1.34 o 
   0  -1   1       35.45       36.72      1.03 o 
   1  -1   1      487.14      458.08      1.05 o 
   2  -1   1      811.70      788.12     10.89 o 
   3  -1   1      962.11     1004.07     11.83 o 
   4  -1   1        6.01        8.46      0.87 o 
   5  -1   1       18.91       18.28      5.48 o 
   6  -1   1     1177.84     1190.81     12.95 o 
   7  -1   1       13.90       16.69      0.98 o 
   8  -1   1       24.67       20.06      3.37 o 
  -9   0   1        0.20        5.55      2.50 o 
  -8   0   1        0.02        6.36      2.75 o 
  -7   0   1       38.80       42.09      2.83 o 
  -6   0   1      292.11      249.66     27.01 o 
  -5   0   1      178.73      156.43      4.34 o 
  -4   0   1      377.44      333.27      5.65 o 
  -3   0   1     1744.15     1609.66      3.36 o 
  -2   0   1      118.27      132.44      2.71 o 
  -1   0   1     3848.46     3656.90     12.32 o 
   1   0   1      487.50      477.69      2.33 o 
   2   0   1     1789.78     1805.39      3.77 o 
   3   0   1      128.37      120.49      3.51 o 
   4   0   1     1305.19     1348.80      3.20 o 
   5   0   1      198.05      184.70      1.81 o 
   6   0   1        5.96       13.28      4.67 o 
   7   0   1       10.24       12.05      2.18 o 
   8   0   1        0.35        9.65      3.39 o 
  -9   1   1        2.72       11.40      3.98 o 
  -8   1   1       13.98       19.73      2.86 o 
  -7   1   1      621.45      603.13      3.65 o 
  -6   1   1      183.30      173.48      1.99 o 
  -5   1   1      466.75      446.70     12.67 o 
  -4   1   1       56.20       51.00      2.19 o 
  -3   1   1       38.50       36.44      1.30 o 
  -2   1   1      437.86      398.27      3.24 o 
  -1   1   1      242.24      237.41      2.07 o 
   0   1   1        0.10        1.52      2.37 o 
   1   1   1     2848.32     3043.90     17.09 o 
   2   1   1      498.81      469.64      2.04 o 
   3   1   1      211.33      201.49      4.52 o 
   4   1   1      501.19      501.47     13.73 o 
   5   1   1      127.38      137.33      3.26 o 
   6   1   1       30.81       25.41      3.81 o 
   7   1   1      314.13      316.07     12.12 o 
   8   1   1        4.05       10.08      3.47 o 
  -9   2   1       59.43       67.95     11.93 o 
  -8   2   1       22.69       33.29      2.57 o 
  -7   2   1       29.12       27.82      2.55 o 
  -6   2   1       45.32       49.40      8.85 o 
  -5   2   1      150.13      137.79      1.63 o 
  -4   2   1        4.19        7.38      2.24 o 
  -3   2   1       87.48       90.77      6.33 o 
  -2   2   1      188.84      193.18      8.30 o 
  -1   2   1      189.73      173.36      1.66 o 
   0   2   1    11600.29    12535.25      5.37 o 
   1   2   1       36.48       32.30      1.41 o 
   2   2   1      229.55      226.26      1.57 o 
   3   2   1        1.88        2.10      1.91 o 
   4   2   1        6.58       11.34      2.07 o 
   5   2   1      116.28      114.59      1.98 o 
   6   2   1       35.22       39.35      1.81 o 
   7   2   1       38.04       47.12     10.44 o 
   8   2   1       17.09       16.57      2.49 o 
  -8   3   1       63.32       60.66      8.53 o 
  -7   3   1        6.41       10.19      1.22 o 
  -6   3   1      153.91      158.70      1.49 o 
  -5   3   1        6.12        5.92      1.74 o 
  -4   3   1      254.72      250.51      2.25 o 
  -3   3   1      104.63       90.75      1.21 o 
  -2   3   1      915.80      938.67      2.11 o 
  -1   3   1       18.37       18.36      1.10 o 
   0   3   1        1.08        1.67      1.61 o 
   1   3   1        2.62        6.99      1.93 o 
   2   3   1      224.28      221.83      2.34 o 
   3   3   1        3.39        5.95      1.36 o 
   4   3   1        9.00       11.81      4.93 o 
   5   3   1        3.67        6.19      1.69 o 
   6   3   1       19.57       19.09      1.65 o 
   7   3   1      433.89      462.57      3.28 o 
  -8   4   1       50.89       59.16      2.29 o 
  -7   4   1       95.09      107.09      2.24 o 
  -6   4   1       80.82       71.43      2.33 o 
  -5   4   1      826.52      818.32     12.56 o 
  -4   4   1      296.52      291.55      2.68 o 
  -3   4   1       27.82       24.76      1.23 o 
  -2   4   1       93.51       93.94      2.51 o 
  -1   4   1      127.77      113.00      5.86 o 
   0   4   1        0.09        4.64      2.10 o 
   1   4   1     2274.54     2587.69     15.38 o 
   2   4   1       18.63       19.73      2.95 o 
   3   4   1       18.03       18.51      2.30 o 
   4   4   1       69.58       71.54      1.83 o 
   5   4   1       87.31       90.03      1.97 o 
   6   4   1        0.02       10.19      1.68 o 
   7   4   1        3.16       13.76      1.95 o 
  -8   5   1        1.36        3.86      2.67 o 
  -7   5   1       31.96       37.96      1.57 o 
  -6   5   1      222.50      196.09      6.58 o 
  -5   5   1        9.15       10.04      3.90 o 
  -4   5   1      464.94      459.00      5.51 o 
  -3   5   1      365.75      356.03      2.58 o 
  -2   5   1       77.74       79.18      2.15 o 
  -1   5   1       37.50       39.61      1.88 o 
   0   5   1       68.50       57.22      2.28 o 
   1   5   1        5.73        4.46      1.35 o 
   2   5   1      244.90      222.80      3.72 o 
   3   5   1       37.94       32.69      1.72 o 
   4   5   1        9.58       15.43      2.83 o 
   5   5   1       66.69       57.85      1.99 o 
   6   5   1       31.03       36.00      2.04 o 
  -7   6   1       44.01       37.40      4.28 o 
  -6   6   1       28.52       24.33      3.63 o 
  -5   6   1      107.82       95.81      9.19 o 
  -4   6   1      125.18      131.40      1.64 o 
  -3   6   1      224.71      217.85      8.20 o 
  -2   6   1      122.15      102.27      3.99 o 
  -1   6   1        9.32       15.44      1.91 o 
   0   6   1      221.40      228.60      8.00 o 
   1   6   1      593.44      589.59     15.32 o 
   2   6   1      158.17      133.67      3.81 o 
   3   6   1       62.00       48.64      2.22 o 
   4   6   1       43.78       45.24      1.91 o 
   5   6   1        7.79       14.98      1.89 o 
  -6   7   1       83.41       97.48      4.67 o 
  -5   7   1      253.30      256.09      3.02 o 
  -4   7   1       58.30       61.49      6.46 o 
  -3   7   1        1.86        6.37      1.91 o 
  -2   7   1       22.67       23.10      2.14 o 
  -1   7   1        8.86        9.42      1.56 o 
   0   7   1        4.83        4.42      1.87 o 
   1   7   1       38.42       44.69      7.08 o 
   2   7   1       10.35       14.55      1.57 o 
   3   7   1       59.69       54.65      2.52 o 
   4   7   1       18.92       17.20      1.86 o 
  -5   8   1      100.37      103.74      8.07 o 
  -4   8   1      205.97      201.98      2.86 o 
  -3   8   1       53.38       51.73      1.69 o 
  -2   8   1        0.27        4.61      1.60 o 
  -1   8   1        5.75        9.66      3.36 o 
   0   8   1       19.62       28.11      6.35 o 
   1   8   1       12.17       17.29      3.02 o 
   2   8   1      315.04      299.24     17.91 o 
   3   8   1        7.64        3.69      1.53 o 
  -3   9   1      141.38      132.22      3.14 o 
  -2   9   1      139.94      126.38      2.58 o 
  -1   9   1       13.64       18.19      2.69 o 
   0   9   1        4.85        5.22      1.70 o 
   1 -10   2       10.39       12.67      3.69 o 
  -3  -9   2       20.09       14.85      3.86 o 
  -2  -9   2        0.40        6.70      2.10 o 
  -1  -9   2       26.73       26.09      2.12 o 
   0  -9   2        4.13       15.84      2.72 o 
   1  -9   2       88.96       75.81     13.00 o 
   2  -9   2        1.52        7.95      2.49 o 
   3  -9   2        1.43        7.78      2.34 o 
   4  -9   2       12.26       18.49      2.97 o 
  -4  -8   2       33.52       31.80     12.06 o 
  -3  -8   2      128.78      110.45      7.30 o 
  -2  -8   2       95.28       81.99      9.35 o 
  -1  -8   2        9.10       15.95     10.16 o 
   0  -8   2        1.18       14.56      4.65 o 
   1  -8   2        0.38        8.71      1.87 o 
   2  -8   2        3.28        6.02      2.27 o 
   3  -8   2       80.47       76.45      3.17 o 
   4  -8   2       95.94       93.28     11.56 o 
   5  -8   2       35.42       40.71      2.56 o 
   6  -8   2       48.09       52.94      2.94 o 
  -5  -7   2        0.39        7.53      3.03 o 
  -4  -7   2        1.40        7.71      6.77 o 
  -3  -7   2        1.98        5.11      1.70 o 
  -2  -7   2      107.56       98.15      6.26 o 
  -1  -7   2        6.76       11.27      1.71 o 
   0  -7   2      146.77      140.47     13.31 o 
   1  -7   2      821.48      832.09      6.86 o 
   2  -7   2        1.76        5.09      1.24 o 
   3  -7   2       28.41       26.15      2.12 o 
   4  -7   2      126.70      122.38      3.89 o 
   5  -7   2      109.82      104.69      2.29 o 
   6  -7   2        4.40       13.52      4.33 o 
   7  -7   2       10.96       18.30      2.80 o 
  -6  -6   2       19.22       21.58      2.03 o 
  -5  -6   2      162.37      161.85      3.18 o 
  -4  -6   2       24.89       23.60      2.90 o 
  -3  -6   2       23.35       25.04      1.51 o 
  -2  -6   2        0.35        6.20      2.47 o 
  -1  -6   2       67.91       69.64      2.40 o 
   0  -6   2        0.06        2.33      1.49 o 
   1  -6   2      122.24      117.81      1.68 o 
   2  -6   2      332.91      334.05     16.30 o 
   3  -6   2        7.49       10.67      1.41 o 
   4  -6   2        2.14        3.16      1.60 o 
   5  -6   2       50.62       42.30      2.37 o 
   6  -6   2        0.32        6.82      1.53 o 
   7  -6   2       64.24       62.03      2.48 o 
  -7  -5   2        1.37        8.30      2.40 o 
  -6  -5   2       18.20       18.28      7.63 o 
  -5  -5   2       98.54       86.10     14.76 o 
  -4  -5   2        1.31        8.65      1.70 o 
  -3  -5   2      333.43      324.01      3.22 o 
  -2  -5   2      506.88      514.88      3.47 o 
  -1  -5   2       17.56       13.77      1.79 o 
   0  -5   2        1.42        4.83      4.21 o 
   1  -5   2       43.67       39.83      1.03 o 
   2  -5   2     1899.60     1950.15     24.77 o 
   3  -5   2      119.80      114.98      2.68 o 
   4  -5   2        1.25        4.00      3.30 o 
   5  -5   2        1.56        9.89      1.45 o 
   6  -5   2        1.41       11.38      2.85 o 
   7  -5   2       20.19       20.40      4.49 o 
   8  -5   2       14.11       17.20      2.04 o 
  -8  -4   2        3.40        9.55      2.96 o 
  -7  -4   2        0.21        6.90      3.91 o 
  -6  -4   2       41.27       42.75      1.76 o 
  -5  -4   2      202.59      191.72      6.16 o 
  -4  -4   2      159.85      152.69      9.13 o 
  -3  -4   2      110.60      104.20      2.20 o 
  -2  -4   2     1268.14     1261.68      3.51 o 
  -1  -4   2     1335.91     1356.13      2.56 o 
   0  -4   2       24.46       25.46      1.93 o 
   1  -4   2        3.60        4.77      1.78 o 
   2  -4   2        7.83       12.60      1.87 o 
   3  -4   2       12.47       12.24      1.65 o 
   4  -4   2      182.74      173.11      3.19 o 
   5  -4   2       91.61       94.41      3.03 o 
   6  -4   2       19.10       23.52      1.60 o 
   7  -4   2       85.50       99.68      5.39 o 
   8  -4   2      167.88      190.07     17.55 o 
  -8  -3   2        0.27        5.08      2.81 o 
  -7  -3   2        0.89        9.03      2.13 o 
  -6  -3   2        3.33        4.92      1.78 o 
  -5  -3   2       51.45       44.58      3.84 o 
  -4  -3   2        9.66        9.04      1.70 o 
  -3  -3   2        3.07        3.97      2.38 o 
  -2  -3   2       68.79       71.95      5.04 o 
  -1  -3   2     1168.27     1179.71      2.09 o 
   0  -3   2      194.73      205.01     10.90 o 
   1  -3   2     1047.35     1041.57      2.91 o 
   2  -3   2     1711.26     1807.77      2.42 o 
   3  -3   2      358.64      412.13     29.20 o 
   4  -3   2       71.35       65.19      1.80 o 
   5  -3   2      583.39      571.56      9.40 o 
   6  -3   2      118.97      118.50      2.89 o 
   7  -3   2        6.92        7.41      3.33 o 
   8  -3   2       19.72       20.61      3.37 o 
  -8  -2   2        0.06        5.65      3.11 o 
  -7  -2   2       78.61       78.10      3.00 o 
  -6  -2   2      145.68      145.47      4.51 o 
  -5  -2   2       87.54       72.93      2.89 o 
  -4  -2   2     1169.23     1224.68      3.01 o 
  -3  -2   2       33.11       33.87      1.76 o 
  -2  -2   2       21.63       18.63      2.06 o 
  -1  -2   2       27.62       25.64      1.21 o 
   0  -2   2      262.61      232.78      1.76 o 
   1  -2   2      439.80      461.13     22.37 o 
   2  -2   2        2.31        6.51      1.33 o 
   3  -2   2      506.50      497.43      6.06 o 
   4  -2   2      124.56      113.65      1.42 o 
   5  -2   2      168.87      154.29      3.84 o 
   6  -2   2      138.07      119.16      2.21 o 
   7  -2   2        1.46        4.02      3.10 o 
   8  -2   2       74.11       72.76      3.56 o 
  -9  -1   2       33.96       28.18      2.70 o 
  -8  -1   2       45.32       34.94      2.90 o 
  -7  -1   2       64.87       73.75      7.65 o 
  -6  -1   2      349.96      365.94      3.56 o 
  -5  -1   2      310.34      309.97      9.68 o 
  -4  -1   2        0.68        3.06      1.28 o 
  -3  -1   2      311.76      336.63     14.01 o 
  -1  -1   2      239.17      232.44      2.75 o 
   0  -1   2      793.76      813.87     10.48 o 
   1  -1   2     1893.57     1911.94      4.63 o 
   2  -1   2      973.61      966.15      4.71 o 
   3  -1   2     2738.16     2988.30      6.75 o 
   4  -1   2       41.42       33.84      1.33 o 
   5  -1   2        2.40        7.11      1.31 o 
   6  -1   2      143.45      143.11      1.96 o 
   7  -1   2       39.52       35.06      1.61 o 
   8  -1   2        1.76        6.38      3.35 o 
  -9   0   2       60.44       56.41      2.90 o 
  -8   0   2       13.19       15.72      2.87 o 
  -7   0   2       11.61       14.50      2.72 o 
  -6   0   2       21.55       19.25      1.86 o 
  -5   0   2       34.96       45.66      4.29 o 
  -4   0   2       54.55       56.98      1.41 o 
  -3   0   2      182.96      181.08      3.28 o 
  -2   0   2     1548.33     1527.91      2.21 o 
  -1   0   2     1982.38     2012.17      7.55 o 
   0   0   2       45.46       49.04      3.20 o 
   1   0   2     1359.50     1423.54     15.13 o 
   2   0   2      415.16      430.50      1.55 o 
   3   0   2      108.90      117.09      4.23 o 
   4   0   2        3.52        6.98      2.05 o 
   5   0   2        0.33        1.19      1.93 o 
   6   0   2        0.00        4.73      1.58 o 
   7   0   2       31.38       34.15      2.92 o 
   8   0   2       44.64       50.95      3.33 o 
  -9   1   2       63.74       61.92      4.35 o 
  -8   1   2       85.47       84.24      3.11 o 
  -7   1   2        0.03       -1.12      2.61 o 
  -6   1   2       18.08       17.17      3.69 o 
  -5   1   2      224.70      205.41      2.45 o 
  -4   1   2      219.69      217.28      2.97 o 
  -3   1   2      161.68      152.30      0.99 o 
  -2   1   2     1413.07     1437.84     11.20 o 
  -1   1   2      676.25      670.66      9.13 o 
   0   1   2      113.72      114.36      2.04 o 
   1   1   2        0.61        1.04      1.52 o 
   2   1   2        5.58        7.36      1.17 o 
   3   1   2        0.78        6.34      1.80 o 
   4   1   2      255.45      255.36      5.29 o 
   5   1   2       97.90       95.96      4.20 o 
   6   1   2      373.62      391.10     11.68 o 
   7   1   2       11.51       11.07      1.66 o 
   8   1   2       20.92       31.69      3.53 o 
  -9   2   2        0.01        5.39      3.91 o 
  -8   2   2      163.76      186.18      3.01 o 
  -7   2   2       94.15       93.55      1.72 o 
  -6   2   2      627.97      646.82      3.37 o 
  -5   2   2      722.02      735.43     11.59 o 
  -4   2   2       99.58       77.12      3.22 o 
  -3   2   2      341.20      338.88      8.38 o 
  -2   2   2      131.59      118.29      1.79 o 
  -1   2   2      796.68      818.35      4.63 o 
   0   2   2     1013.31     1085.88     12.82 o 
   1   2   2      169.40      156.56      4.51 o 
   2   2   2      559.40      564.18      2.80 o 
   3   2   2        4.27        6.10      1.35 o 
   4   2   2      392.59      389.35     12.91 o 
   5   2   2       85.95       90.74      8.53 o 
   6   2   2        7.05       13.52      1.65 o 
   7   2   2        8.16       10.90      2.47 o 
  -8   3   2       42.48       42.33      5.06 o 
  -7   3   2        2.53        5.50      1.24 o 
  -6   3   2        6.48        8.89      2.30 o 
  -5   3   2      801.16      798.93      3.27 o 
  -4   3   2      523.45      525.36      2.66 o 
  -3   3   2       31.27       34.54      2.18 o 
  -2   3   2       94.95      120.55      3.25 o 
  -1   3   2      414.19      402.08      3.73 o 
   0   3   2      237.04      242.03      8.30 o 
   1   3   2      927.92      953.76      2.33 o 
   2   3   2      346.47      315.23      5.64 o 
   3   3   2       63.21       57.50      1.95 o 
   4   3   2      259.62      241.86      7.17 o 
   5   3   2       44.57       43.88      1.92 o 
   6   3   2       15.10       20.52      1.81 o 
   7   3   2      114.91      103.96      2.02 o 
  -8   4   2      124.05      132.85      8.90 o 
  -7   4   2       22.48       24.58      4.71 o 
  -6   4   2      114.95      113.05      2.08 o 
  -5   4   2       58.97       50.26      6.30 o 
  -4   4   2      294.25      292.53     10.53 o 
  -3   4   2      260.28      255.62     13.10 o 
  -2   4   2       75.24       70.05      5.30 o 
  -1   4   2      563.77      601.02      2.00 o 
   0   4   2      532.67      547.12     14.85 o 
   1   4   2        3.69        6.20      2.49 o 
   2   4   2      214.50      223.40      2.62 o 
   3   4   2        7.83        9.83      2.27 o 
   4   4   2       12.93       15.61      1.62 o 
   5   4   2       70.67       72.70      5.16 o 
   6   4   2       84.42       82.59      3.31 o 
  -8   5   2       58.22       41.80      3.25 o 
  -7   5   2      151.85      158.32     22.25 o 
  -6   5   2      164.56      156.61      2.18 o 
  -5   5   2        1.24        4.94      1.13 o 
  -4   5   2       63.97       63.31      1.77 o 
  -3   5   2       18.61       19.47      1.60 o 
  -2   5   2        4.02        5.18      1.23 o 
  -1   5   2       30.34       32.60      2.79 o 
   0   5   2       39.26       35.58      1.94 o 
   1   5   2        2.18        5.49      1.99 o 
   2   5   2      211.43      213.19     15.81 o 
   3   5   2      107.64      104.64      4.37 o 
   4   5   2        6.21       13.69      1.72 o 
   5   5   2        2.96        9.67      2.89 o 
   6   5   2       15.71       19.50      2.06 o 
  -7   6   2      114.68      121.46      1.92 o 
  -6   6   2       89.65       79.74      2.21 o 
  -5   6   2      216.93      213.85      2.53 o 
  -4   6   2       74.64       82.96      2.15 o 
  -3   6   2       61.22       54.65      1.96 o 
  -2   6   2      100.39       96.95      5.41 o 
  -1   6   2        1.76        6.76      1.46 o 
   0   6   2       68.57       66.54      9.28 o 
   1   6   2      486.17      512.96      2.43 o 
   2   6   2       12.60       14.17      1.65 o 
   3   6   2       57.50       55.04      5.01 o 
   4   6   2        0.44        7.61      1.85 o 
   5   6   2       30.82       23.99      4.25 o 
  -6   7   2        9.32       13.57      2.07 o 
  -5   7   2       33.84       32.40      2.26 o 
  -4   7   2       77.60       70.04      2.38 o 
  -3   7   2      100.27       85.68      2.43 o 
  -2   7   2       61.25       74.05      7.26 o 
  -1   7   2       52.59       47.90      1.59 o 
   0   7   2       35.50       33.60      1.63 o 
   1   7   2        3.08        9.95      1.63 o 
   2   7   2      103.04       92.46      2.49 o 
   3   7   2        0.10        9.79      4.72 o 
   4   7   2        2.64        3.33      1.56 o 
  -4   8   2       66.98       64.04      2.67 o 
  -3   8   2       39.21       42.23      2.59 o 
  -2   8   2       76.00       74.25      3.75 o 
  -1   8   2       31.50       32.31      7.87 o 
   0   8   2       30.61       32.37      2.97 o 
   1   8   2       27.46       17.71      7.34 o 
   2   8   2       64.01       36.56     17.29 o 
   0 -10   3        0.58        9.84      3.15 o 
   1 -10   3        4.44       14.92      2.73 o 
   2 -10   3       43.59       41.87      2.68 o 
  -3  -9   3       70.80       44.72     24.23 o 
  -2  -9   3        4.00       14.43      2.89 o 
  -1  -9   3       19.52       25.87      2.90 o 
   0  -9   3      133.14      132.02      3.11 o 
   1  -9   3        0.09       11.75      5.83 o 
   2  -9   3       33.89       34.50      2.44 o 
   3  -9   3       46.29       42.78      4.52 o 
   4  -9   3       62.65       62.64      2.04 o 
  -5  -8   3        3.14        8.42      1.82 o 
  -4  -8   3        2.45        9.23      2.21 o 
  -3  -8   3        9.42       16.52      2.89 o 
  -2  -8   3       23.31       27.02      4.41 o 
  -1  -8   3        0.01       11.94      8.44 o 
   0  -8   3       47.48       48.68      4.05 o 
   1  -8   3      132.53      128.78     11.94 o 
   2  -8   3       57.25       54.72      2.28 o 
   3  -8   3        7.17        7.48      1.47 o 
   4  -8   3       46.79       45.88      1.59 o 
   5  -8   3        4.48        6.62      2.08 o 
   6  -8   3       17.87       24.35      6.32 o 
  -6  -7   3        8.19        9.22      6.63 o 
  -5  -7   3        7.20        9.61      3.41 o 
  -4  -7   3       21.31       29.78      3.01 o 
  -3  -7   3      125.85      108.71     13.80 o 
  -2  -7   3       21.14       24.41      3.38 o 
  -1  -7   3      179.33      173.16      4.17 o 
   0  -7   3       11.96       14.09      1.62 o 
   1  -7   3      220.65      199.22     11.78 o 
   2  -7   3       50.69       54.39      1.59 o 
   3  -7   3      111.50      109.41      2.88 o 
   4  -7   3        4.65       11.09      1.24 o 
   5  -7   3        0.63        7.53      1.51 o 
   6  -7   3       69.20       74.55     11.27 o 
   7  -7   3       44.96       42.19      2.41 o 
  -6  -6   3       27.41       16.46      4.61 o 
  -5  -6   3        3.46        8.36      2.32 o 
  -4  -6   3       51.58       56.96      1.62 o 
  -3  -6   3       88.57       79.69      1.77 o 
  -2  -6   3      302.55      291.05     17.73 o 
  -1  -6   3       19.09       18.58      1.54 o 
   0  -6   3        8.49        9.25      2.90 o 
   1  -6   3        7.61       13.34      2.17 o 
   2  -6   3       46.62       44.32      2.10 o 
   3  -6   3       52.38       60.02      3.04 o 
   4  -6   3      127.59      119.29      6.34 o 
   5  -6   3       38.22       43.30      2.61 o 
   6  -6   3      126.66      124.17      1.68 o 
   7  -6   3       83.59       85.91      9.46 o 
  -7  -5   3        5.54       11.99      2.36 o 
  -6  -5   3       15.63       18.99      7.34 o 
  -5  -5   3       62.13       56.01      2.07 o 
  -4  -5   3       64.66       65.20      1.71 o 
  -3  -5   3        8.96        9.64      1.96 o 
  -2  -5   3      175.58      161.32      4.07 o 
  -1  -5   3       81.80       72.06      2.35 o 
   0  -5   3       45.99       56.46      1.77 o 
   1  -5   3      430.93      454.13      2.43 o 
   2  -5   3        1.40        7.26      2.03 o 
   3  -5   3      180.53      172.06      1.47 o 
   4  -5   3       58.61       60.83      2.07 o 
   5  -5   3      151.93      145.20      2.29 o 
   6  -5   3        0.09        6.09      2.28 o 
   7  -5   3       21.55       30.65      2.00 o 
   8  -5   3        2.44        9.09      1.99 o 
  -8  -4   3       36.26       39.87      3.22 o 
  -7  -4   3      148.25      139.60      2.50 o 
  -6  -4   3        0.08        3.60      1.62 o 
  -5  -4   3      184.45      182.32      6.37 o 
  -4  -4   3      154.79      138.53      6.24 o 
  -3  -4   3      321.21      305.22      3.26 o 
  -2  -4   3       77.46       72.99      2.23 o 
  -1  -4   3       17.07       16.64      1.26 o 
   0  -4   3      100.90       97.58      2.07 o 
   1  -4   3        5.68        9.34      6.35 o 
   2  -4   3      305.30      294.33     11.18 o 
   3  -4   3      125.91      119.78      5.93 o 
   4  -4   3       90.28       89.73      2.17 o 
   5  -4   3      366.23      338.98      5.86 o 
   6  -4   3       41.61       43.03      2.26 o 
   7  -4   3       20.10       21.42      5.21 o 
   8  -4   3       84.81       80.46      2.20 o 
  -8  -3   3       33.41       32.66      2.84 o 
  -7  -3   3      111.49      110.06      1.82 o 
  -6  -3   3       68.10       73.47      2.84 o 
  -5  -3   3        3.28        7.85      2.83 o 
  -4  -3   3       65.73       67.27      2.42 o 
  -3  -3   3        3.69        7.00      1.52 o 
  -2  -3   3      315.36      318.33      2.80 o 
  -1  -3   3      513.91      502.20      2.31 o 
   0  -3   3     1021.93     1024.40      1.92 o 
   1  -3   3       44.60       34.32      1.37 o 
   2  -3   3     2504.12     2605.35     23.37 o 
   3  -3   3      365.97      330.07     11.04 o 
   4  -3   3      206.02      184.11      2.29 o 
   5  -3   3        6.48        6.80      2.11 o 
   6  -3   3       84.02       66.19      6.93 o 
   7  -3   3        1.92        2.65      2.95 o 
   8  -3   3       34.69       23.84      2.81 o 
  -8  -2   3        8.44        5.91      3.02 o 
  -7  -2   3        7.23        9.56      1.38 o 
  -6  -2   3      108.01       97.55      3.45 o 
  -5  -2   3       16.03       14.26      3.93 o 
  -4  -2   3       10.98       23.56      1.43 o 
  -3  -2   3      404.43      425.52      8.14 o 
  -2  -2   3        7.80        4.67      2.11 o 
  -1  -2   3      520.21      486.42      1.42 o 
   0  -2   3      347.44      328.97      2.23 o 
   1  -2   3      350.70      356.21      5.30 o 
   2  -2   3       22.90       22.58      2.01 o 
   3  -2   3       29.05       21.58      1.57 o 
   4  -2   3        8.30       11.31      2.43 o 
   5  -2   3       81.64       73.57      2.24 o 
   6  -2   3       38.90       35.13      7.37 o 
   7  -2   3       29.13       27.87      2.06 o 
   8  -2   3       35.04       36.97      2.89 o 
  -9  -1   3       89.16       83.81      2.94 o 
  -8  -1   3        0.34        3.83      2.99 o 
  -7  -1   3        3.51        5.43      2.95 o 
  -6  -1   3        9.23        7.28      2.40 o 
  -5  -1   3       21.75       16.59      1.75 o 
  -4  -1   3       13.07       25.81      1.40 o 
  -3  -1   3      409.00      397.95      4.21 o 
  -2  -1   3      432.81      433.96      2.39 o 
  -1  -1   3     2025.66     2048.12      3.87 o 
   0  -1   3        5.69       11.09      1.66 o 
   1  -1   3       13.26       15.56      1.64 o 
   2  -1   3      155.40      160.87      3.20 o 
   3  -1   3      654.34      743.35     19.85 o 
   4  -1   3       35.92       35.29      2.06 o 
   6  -1   3      185.87      194.55      2.31 o 
   7  -1   3       36.00       36.52      1.74 o 
   8  -1   3        7.85       12.02      2.94 o 
  -9   0   3       62.62       65.01      2.77 o 
  -8   0   3        1.34       13.95      2.96 o 
  -7   0   3       79.02       73.15      2.97 o 
  -6   0   3      518.43      488.19      3.44 o 
  -5   0   3      149.26      155.23      2.45 o 
  -4   0   3      679.13      691.18      2.37 o 
  -3   0   3       92.62       60.73      1.14 o 
  -2   0   3     1200.48     1215.44      3.77 o 
  -1   0   3      171.05      156.94      1.43 o 
   0   0   3     1145.90     1151.88     10.45 o 
   1   0   3      248.17      229.15     11.60 o 
   2   0   3        8.08        8.97      1.95 o 
   3   0   3      233.19      221.12      2.40 o 
   4   0   3      232.03      215.65      3.23 o 
   5   0   3      140.32      136.47      2.68 o 
   6   0   3      128.15      127.30      1.78 o 
   7   0   3       20.45       22.28      1.82 o 
   8   0   3        5.25       16.84      3.69 o 
  -9   1   3       49.92       51.93      4.47 o 
  -8   1   3        6.86       16.21      1.64 o 
  -7   1   3        0.77        6.51      1.48 o 
  -6   1   3      256.16      257.63      7.05 o 
  -5   1   3      671.00      684.52      2.25 o 
  -4   1   3       63.13       48.44      3.62 o 
  -3   1   3      565.46      661.58      2.72 o 
  -2   1   3        0.97        1.12      2.15 o 
  -1   1   3       27.20       28.87      1.68 o 
   0   1   3       33.23       32.59      1.86 o 
   1   1   3      796.78      746.82      4.85 o 
   2   1   3      334.14      317.47     14.94 o 
   3   1   3     1093.93     1127.92      2.68 o 
   4   1   3       29.45       23.39      2.36 o 
   5   1   3      139.88      123.90      2.78 o 
   6   1   3       33.00       31.81      3.48 o 
   7   1   3       37.76       35.33      1.58 o 
  -8   2   3       52.38       49.09      2.78 o 
  -7   2   3        8.63        8.29      1.34 o 
  -6   2   3       17.56       28.16      5.39 o 
  -5   2   3      163.25      166.80      2.09 o 
  -4   2   3      406.75      391.32      9.69 o 
  -3   2   3      711.82      757.42      1.99 o 
  -2   2   3      871.14      950.94      5.86 o 
  -1   2   3       89.67       98.33      1.31 o 
   0   2   3       56.48       49.29      1.29 o 
   1   2   3      307.22      307.80      3.61 o 
   2   2   3      181.84      169.75      1.57 o 
   3   2   3       58.89       59.15      2.05 o 
   4   2   3        4.27        7.17      1.53 o 
   5   2   3       87.85       83.69      1.70 o 
   6   2   3       47.35       45.72      1.79 o 
   7   2   3       10.04       15.25      1.76 o 
  -8   3   3      231.04      236.54     12.61 o 
  -7   3   3      110.74      103.42      1.77 o 
  -6   3   3       12.83       13.59      1.34 o 
  -5   3   3        3.31        7.07      1.96 o 
  -4   3   3       58.62       58.22      1.38 o 
  -3   3   3      118.40      106.80      2.13 o 
  -2   3   3      248.53      236.73      2.15 o 
  -1   3   3      439.19      441.87      2.64 o 
   0   3   3       62.63       57.70      1.94 o 
   1   3   3        9.92       11.16      2.01 o 
   2   3   3      354.52      364.20      8.91 o 
   3   3   3      173.43      173.46      4.54 o 
   4   3   3      112.12       99.62     10.27 o 
   5   3   3      146.69      146.09      2.00 o 
   6   3   3        1.42        6.98      3.46 o 
   7   3   3       10.75       15.21      2.03 o 
  -8   4   3      100.73      111.27      3.89 o 
  -7   4   3       44.62       42.35      7.17 o 
  -6   4   3       22.53       22.16      1.85 o 
  -5   4   3      258.63      259.69      8.00 o 
  -4   4   3      207.12      208.05      5.29 o 
  -3   4   3      249.30      249.01      2.52 o 
  -2   4   3        6.34       12.05      1.70 o 
  -1   4   3      417.24      404.83     11.63 o 
   0   4   3      284.20      283.72      1.87 o 
   1   4   3      108.76      102.82      1.50 o 
   2   4   3       85.14       81.91      1.69 o 
   3   4   3       66.62       64.14      5.81 o 
   4   4   3       19.44       19.98      1.75 o 
   5   4   3      116.42      126.33      3.73 o 
   6   4   3       62.74       59.31      7.01 o 
  -7   5   3        7.01       14.90      4.48 o 
  -6   5   3        1.60       10.62      2.46 o 
  -5   5   3       91.62       89.00      5.95 o 
  -3   5   3       20.79       22.14      1.78 o 
  -2   5   3        0.03        6.08      1.32 o 
  -1   5   3      206.45      197.07      3.49 o 
   0   5   3       63.80       70.70      2.19 o 
   1   5   3       91.79       80.75      1.63 o 
   2   5   3      113.52      111.38      8.07 o 
   3   5   3        3.95        2.65      1.59 o 
   4   5   3        6.44       15.72      4.51 o 
   5   5   3        8.14        9.90      3.09 o 
  -6   6   3        0.76        7.69      2.37 o 
  -4   6   3      168.83      155.42      2.36 o 
  -3   6   3      184.82      194.72      2.63 o 
  -2   6   3      102.28       96.53     11.21 o 
  -1   6   3       88.05       74.76      7.70 o 
   0   6   3        6.30        8.52      1.42 o 
   1   6   3       16.17       15.99      1.52 o 
   2   6   3       50.61       53.35      3.98 o 
   3   6   3       34.08       36.95      6.22 o 
   4   6   3        3.68        2.74      4.84 o 
  -5   7   3       46.02       43.86      2.52 o 
  -4   7   3       36.83       39.70      2.52 o 
  -3   7   3       15.57       13.05      2.52 o 
  -2   7   3        5.35        8.34      3.66 o 
  -1   7   3       23.51       22.13      1.66 o 
   0   7   3       11.06       12.05      1.58 o 
   1   7   3        1.93        6.24      2.13 o 
   2   7   3       37.28       34.62      2.48 o 
   3   7   3       89.77       83.22      2.06 o 
  -3   8   3        0.51       11.14      2.76 o 
  -2   8   3       21.63       28.37      2.90 o 
  -1   8   3        4.56        7.21      1.87 o 
   0   8   3       66.59       51.47     10.51 o 
   1   8   3       99.25       70.50     35.18 o 
  -1 -10   4       10.69        5.91      3.17 o 
   0 -10   4       87.40       93.69      3.22 o 
   1 -10   4       23.41       21.49      2.35 o 
   2 -10   4        8.07        6.03      2.36 o 
  -3  -9   4        1.07        4.98      3.13 o 
  -2  -9   4       72.00       66.61      3.31 o 
  -1  -9   4        5.21       14.79      2.82 o 
   0  -9   4       47.82       45.67      2.67 o 
   1  -9   4       80.84       78.72      2.74 o 
   2  -9   4        0.06        3.96      2.42 o 
   3  -9   4       10.23       14.36      2.54 o 
   4  -9   4       20.47       28.39      2.56 o 
  -5  -8   4        0.38        4.42      2.15 o 
  -4  -8   4       43.01       49.79      3.19 o 
  -3  -8   4      107.75       96.34      8.05 o 
  -2  -8   4       13.26       22.89      2.39 o 
  -1  -8   4        0.41        7.50      1.34 o 
   0  -8   4        1.57        5.70      1.19 o 
   1  -8   4        7.87       16.15      4.17 o 
   2  -8   4       43.07       39.81      1.35 o 
   3  -8   4       70.17       67.54      3.35 o 
   4  -8   4        2.75        9.28      1.41 o 
   5  -8   4       76.10       78.57      2.14 o 
   6  -8   4       58.09       63.50      4.56 o 
  -6  -7   4       19.43       13.85      7.99 o 
  -5  -7   4       16.84       27.71      3.17 o 
  -4  -7   4       27.38       33.12      2.76 o 
  -3  -7   4       91.73       85.72      1.70 o 
  -2  -7   4        4.92        8.62      1.55 o 
  -1  -7   4       22.89       31.65      1.79 o 
   0  -7   4        4.03        9.20      2.38 o 
   1  -7   4        2.48        3.88      2.16 o 
   2  -7   4       34.74       37.59      1.56 o 
   3  -7   4      182.08      174.06     12.80 o 
   4  -7   4      159.03      155.86      3.94 o 
   5  -7   4       18.59       20.82      1.87 o 
   6  -7   4        0.36       11.36      2.15 o 
  -7  -6   4       11.78       10.83      9.94 o 
  -4  -6   4       28.41       34.46      2.23 o 
  -3  -6   4        4.06        5.70      1.56 o 
  -2  -6   4       27.96       28.39      2.06 o 
  -1  -6   4        0.29        2.47      1.65 o 
   0  -6   4      105.54       89.43      2.37 o 
   1  -6   4      182.63      181.77      5.70 o 
   2  -6   4       83.26       79.20      3.88 o 
   3  -6   4      110.60      105.40      3.39 o 
   4  -6   4      380.75      377.48      2.27 o 
   5  -6   4       23.18       25.64      1.32 o 
   6  -6   4        0.29        6.96      1.89 o 
   7  -6   4       28.54       35.61      2.37 o 
  -7  -5   4       38.47       40.39     18.33 o 
  -6  -5   4        1.09       12.56      3.55 o 
  -5  -5   4       57.52       50.16      7.27 o 
  -4  -5   4        5.59        7.77      2.17 o 
  -3  -5   4        1.06        7.82      3.77 o 
  -2  -5   4       14.76       16.50      1.54 o 
  -1  -5   4     1278.22     1341.56      2.98 o 
   0  -5   4      183.81      161.27      1.54 o 
   1  -5   4      214.61      197.13      4.70 o 
   2  -5   4      176.23      165.18      2.76 o 
   3  -5   4      145.38      141.35      1.79 o 
   4  -5   4        7.35       10.28      1.50 o 
   5  -5   4       82.89       61.06      2.40 o 
   6  -5   4       21.56       21.28      1.63 o 
   7  -5   4       74.61       74.36      4.50 o 
  -8  -4   4       22.43       21.17      2.81 o 
  -7  -4   4      125.19      131.16      1.98 o 
  -6  -4   4       93.57       88.05      5.99 o 
  -5  -4   4        0.11       -0.46      1.56 o 
  -4  -4   4      281.49      285.16      3.75 o 
  -3  -4   4       86.26       78.17      3.29 o 
  -2  -4   4        0.10        4.40      1.38 o 
  -1  -4   4        0.22        2.58      1.91 o 
   0  -4   4      365.90      375.70      8.08 o 
   1  -4   4       27.13       38.34      1.44 o 
   2  -4   4       32.17       41.77      2.42 o 
   3  -4   4        0.76        3.76      2.11 o 
   4  -4   4       65.17       61.21      3.28 o 
   5  -4   4       36.01       38.98      2.69 o 
   6  -4   4      154.19      138.58      4.55 o 
   7  -4   4       12.74       18.06      3.01 o 
   8  -4   4      130.68      136.83      3.26 o 
  -8  -3   4       11.50       21.62      3.23 o 
  -7  -3   4        0.09        5.67      2.77 o 
  -6  -3   4        1.25        4.51      1.53 o 
  -5  -3   4        0.48        5.36      2.06 o 
  -4  -3   4      239.82      243.56      3.48 o 
  -3  -3   4      387.07      390.80     14.65 o 
  -2  -3   4      511.26      533.98      8.11 o 
  -1  -3   4       32.06       38.99      1.34 o 
   0  -3   4     1042.18     1079.94     17.48 o 
   1  -3   4      148.81      139.92      2.33 o 
   2  -3   4        0.08        4.83      1.51 o 
   3  -3   4      156.13      145.21      2.62 o 
   4  -3   4        4.53        1.95      2.25 o 
   5  -3   4       36.08       31.72      2.99 o 
   6  -3   4       28.43       35.38      2.12 o 
   7  -3   4      116.65      122.90      7.21 o 
   8  -3   4        0.10       11.71      2.93 o 
  -8  -2   4       14.59       30.71      3.31 o 
  -7  -2   4      527.50      532.99      2.12 o 
  -6  -2   4       57.55       61.59      6.54 o 
  -5  -2   4       33.86       40.86      1.54 o 
  -4  -2   4       94.74       81.19      2.83 o 
  -3  -2   4      928.14      908.80      7.59 o 
  -2  -2   4      220.20      218.39      2.40 o 
  -1  -2   4       83.85       72.57      2.14 o 
   0  -2   4        0.40        3.79      1.85 o 
   1  -2   4       17.48       24.48      1.72 o 
   2  -2   4       88.80       83.83      4.20 o 
   3  -2   4      639.56      674.96      3.18 o 
   4  -2   4      382.08      374.12      3.27 o 
   5  -2   4      261.74      255.68      4.07 o 
   6  -2   4       15.22       21.54      2.57 o 
   7  -2   4      101.28       88.83      4.53 o 
   8  -2   4        4.78        3.98      2.44 o 
  -8  -1   4        7.37        9.87      3.20 o 
  -7  -1   4       87.10       72.58      3.23 o 
  -6  -1   4      262.73      268.61      1.64 o 
  -5  -1   4       84.26       67.37      3.74 o 
  -4  -1   4      104.06      108.61      2.50 o 
  -3  -1   4        6.22        9.35      1.71 o 
  -2  -1   4       19.93       19.37      1.29 o 
  -1  -1   4      150.22      130.57      2.86 o 
   0  -1   4     1658.62     1737.80      9.79 o 
   1  -1   4       28.95       44.98      1.69 o 
   2  -1   4      341.00      347.17      1.87 o 
   3  -1   4      412.18      368.78     12.88 o 
   4  -1   4      690.76      701.34      2.61 o 
   5  -1   4        7.71        8.51      2.65 o 
   6  -1   4        9.42       12.34      1.56 o 
   7  -1   4        6.54       16.19      5.09 o 
   8  -1   4        2.79        5.11      2.30 o 
  -8   0   4       51.67       48.44      5.13 o 
  -7   0   4        5.44        7.40      3.09 o 
  -6   0   4      307.34      279.88      8.03 o 
  -5   0   4      245.29      228.20     12.40 o 
  -4   0   4      125.11      136.05      1.38 o 
  -3   0   4      163.02      178.04      1.45 o 
  -2   0   4       72.13       74.98      1.85 o 
  -1   0   4       29.81       16.98      1.27 o 
   0   0   4      644.47      638.26      1.96 o 
   1   0   4      605.39      577.16     19.52 o 
   2   0   4       77.72       97.18      1.98 o 
   3   0   4      147.44      136.85      4.72 o 
   4   0   4      109.97      114.87      2.04 o 
   5   0   4       77.92       66.18      4.02 o 
   6   0   4        1.64        8.06      2.85 o 
   7   0   4      102.12      105.21      6.19 o 
  -8   1   4       52.51       56.44      3.08 o 
  -7   1   4       31.97       33.47      2.45 o 
  -6   1   4        2.49        5.08      2.42 o 
  -5   1   4        0.01        2.59      2.41 o 
  -4   1   4       49.35       50.80      1.72 o 
  -3   1   4      165.87      178.20      5.64 o 
  -2   1   4      400.17      419.15      2.18 o 
  -1   1   4      931.28      907.22      7.80 o 
   0   1   4       19.22       15.10      1.32 o 
   1   1   4     1274.31     1410.56      2.87 o 
   2   1   4      281.63      272.03      5.83 o 
   3   1   4      100.75       86.62      3.19 o 
   4   1   4       99.28       99.32      1.74 o 
   5   1   4       28.37       32.32      1.57 o 
   6   1   4        0.11        2.11      2.21 o 
   7   1   4        2.96        7.47      3.71 o 
  -8   2   4        4.00       10.94      2.64 o 
  -7   2   4        2.71        8.34      1.13 o 
  -6   2   4      123.59      113.05      5.88 o 
  -5   2   4       57.54       58.35      1.37 o 
  -4   2   4      451.76      466.59     16.20 o 
  -3   2   4      107.60       88.33      1.42 o 
  -2   2   4      304.67      309.43      2.20 o 
  -1   2   4       67.38       53.26      1.38 o 
   0   2   4      234.62      218.59      2.10 o 
   1   2   4       35.18       28.05      1.27 o 
   2   2   4      124.70      121.22      6.89 o 
   3   2   4        0.66        4.97      2.26 o 
   4   2   4      268.36      257.05      2.61 o 
   5   2   4      263.38      278.18     12.56 o 
   6   2   4       62.59       57.52     12.64 o 
   7   2   4        7.44       14.60      1.97 o 
  -8   3   4        5.50       13.32      2.96 o 
  -7   3   4        4.48        9.58      1.23 o 
  -6   3   4       44.93       44.26      1.44 o 
  -5   3   4       69.25       75.02      1.95 o 
  -3   3   4        1.22        1.58      1.84 o 
  -2   3   4      153.08      129.13      2.00 o 
  -1   3   4        7.02        6.87      1.17 o 
   0   3   4       22.68       17.93      1.34 o 
   1   3   4      271.33      256.00      4.48 o 
   2   3   4       33.24       27.50      4.85 o 
   3   3   4       85.94       86.41      4.73 o 
   4   3   4       15.16       19.25      5.77 o 
   5   3   4      112.68      113.89      5.71 o 
   6   3   4       95.01       89.09      7.23 o 
  -8   4   4        2.64        4.20      3.73 o 
  -7   4   4      113.10      108.36      2.94 o 
  -6   4   4        9.74        8.71      1.78 o 
  -5   4   4      210.14      200.78      2.29 o 
  -4   4   4      202.37      188.75      2.30 o 
  -3   4   4      351.48      389.64      3.11 o 
  -2   4   4       10.29        9.76      1.35 o 
  -1   4   4       23.25       21.45      1.55 o 
   0   4   4        0.71        7.09      1.44 o 
   1   4   4       10.79       16.04      1.59 o 
   2   4   4       84.92       85.82      1.92 o 
   3   4   4        5.25       10.91      1.66 o 
   4   4   4        0.13        5.79      1.86 o 
   5   4   4       16.63       22.31      1.97 o 
  -7   5   4       38.98       63.73      3.54 o 
  -6   5   4       94.81       95.90      2.61 o 
  -4   5   4        5.78        9.17      1.91 o 
  -3   5   4       54.10       43.08      1.64 o 
  -2   5   4       45.80       49.27      2.25 o 
  -1   5   4      105.98       87.84      2.38 o 
   0   5   4       94.66       98.68      8.34 o 
   1   5   4        0.14       10.16      1.54 o 
   2   5   4      180.93      178.17     10.72 o 
   3   5   4      142.84      147.68      2.23 o 
   4   5   4      124.41      125.15     17.67 o 
   5   5   4       43.92       45.48      2.96 o 
  -6   6   4        4.54       11.45      3.24 o 
  -5   6   4       11.55       11.51      2.41 o 
  -4   6   4        8.11        7.81      2.42 o 
  -3   6   4       55.26       64.66      2.30 o 
  -2   6   4       28.93       24.04      5.59 o 
  -1   6   4       81.52       76.11      3.30 o 
   0   6   4      150.35      145.00      7.14 o 
   1   6   4      112.19      113.04      4.24 o 
   2   6   4        0.28        1.16      1.85 o 
   3   6   4        3.74       11.34      4.59 o 
  -5   7   4        8.21       16.48      2.71 o 
  -4   7   4        8.82       12.53      2.70 o 
  -3   7   4       27.13       30.27      2.79 o 
  -2   7   4       10.87       17.52      3.04 o 
  -1   7   4       37.17       38.45      7.81 o 
   0   7   4        2.45        5.41      2.44 o 
   1   7   4       13.72       13.79      1.59 o 
   2   7   4        0.22        4.98      1.47 o 
  -1 -10   5        3.77        8.80      3.29 o 
   0 -10   5       10.94       15.63      2.88 o 
   1 -10   5       62.17       61.24      2.57 o 
   2 -10   5        2.43        6.63      2.11 o 
  -3  -9   5        3.34       13.18      3.14 o 
  -2  -9   5       18.26       25.35      3.24 o 
  -1  -9   5        0.02       15.03      2.92 o 
   0  -9   5       20.66       22.71      2.68 o 
   1  -9   5        7.24       13.68      2.54 o 
   2  -9   5       78.61       78.92      2.68 o 
   3  -9   5       68.47       68.38      2.80 o 
   4  -9   5       10.41       14.09      1.41 o 
  -5  -8   5        0.39        7.90      2.64 o 
  -4  -8   5        3.46        8.66      2.98 o 
  -3  -8   5        2.10        5.41      1.39 o 
  -2  -8   5       12.66       14.16      3.27 o 
  -1  -8   5        4.27       10.41      1.34 o 
   0  -8   5      162.42      168.07      2.96 o 
   1  -8   5       72.01       61.91      8.69 o 
   2  -8   5      196.63      190.19      5.53 o 
   3  -8   5       89.15       95.67      8.28 o 
   4  -8   5       11.57       14.53      5.45 o 
   5  -8   5       19.47       21.07      5.44 o 
  -6  -7   5        3.96       12.31      2.73 o 
  -5  -7   5       33.94       32.60      3.09 o 
  -4  -7   5       33.25       33.53      2.82 o 
  -3  -7   5        9.33       12.97      1.43 o 
  -2  -7   5      347.51      350.69      6.47 o 
  -1  -7   5       27.31       27.06      3.48 o 
   0  -7   5       50.26       41.00      1.77 o 
   1  -7   5      321.22      306.55      1.76 o 
   2  -7   5        1.90        9.35      1.35 o 
   3  -7   5        0.55        7.13      1.51 o 
   4  -7   5       25.01       19.64      1.67 o 
   5  -7   5        0.33        3.69      4.40 o 
   6  -7   5       47.23       53.71      2.60 o 
  -7  -6   5       33.87       28.82     16.29 o 
  -4  -6   5       90.15       90.57      1.61 o 
  -3  -6   5       60.52       56.41      7.46 o 
  -2  -6   5       74.38       69.96      1.77 o 
  -1  -6   5       17.83       21.32      1.71 o 
   0  -6   5        9.37       13.66      1.59 o 
   1  -6   5        6.17        5.06      1.66 o 
   2  -6   5        3.62        4.82      1.62 o 
   3  -6   5       11.33       16.92      3.66 o 
   4  -6   5       41.55       40.86      2.31 o 
   5  -6   5      211.23      198.09      1.88 o 
   6  -6   5        7.11       16.29      2.06 o 
   7  -6   5       47.53       48.99      5.24 o 
  -7  -5   5        6.50       10.81      3.40 o 
  -6  -5   5       11.05       15.72      2.06 o 
  -5  -5   5        7.46        7.69      1.62 o 
  -4  -5   5      376.40      384.54      3.82 o 
  -3  -5   5      139.77      145.84      1.89 o 
  -2  -5   5        0.81        7.94      1.95 o 
  -1  -5   5      442.31      454.98      4.78 o 
   0  -5   5      144.37      123.38      3.03 o 
   1  -5   5        0.52        4.37      1.49 o 
   2  -5   5        1.22        3.22      2.19 o 
   3  -5   5       97.39      100.25      4.70 o 
   4  -5   5       31.15       30.14      1.62 o 
   5  -5   5       14.67       25.00      1.64 o 
   6  -5   5       80.24       69.17      9.46 o 
   7  -5   5       11.38       30.50      8.11 o 
  -8  -4   5      157.11      149.31      3.52 o 
  -7  -4   5       71.68       75.65      3.97 o 
  -6  -4   5       35.81       34.85      4.02 o 
  -5  -4   5       16.43       15.80      1.57 o 
  -4  -4   5        1.77        3.65      1.71 o 
  -3  -4   5      133.08      126.82      1.91 o 
  -2  -4   5      188.79      180.61      1.94 o 
  -1  -4   5       20.64       23.31      1.23 o 
   0  -4   5      129.78      127.62      3.45 o 
   1  -4   5      289.12      283.14      4.11 o 
   2  -4   5      325.71      288.60      2.59 o 
   3  -4   5      703.65      725.20      7.20 o 
   4  -4   5      228.28      226.14      7.24 o 
   5  -4   5        4.95       10.14      2.59 o 
   6  -4   5      162.72      136.05      5.42 o 
   7  -4   5       45.90       50.45      3.60 o 
  -8  -3   5       12.18        8.16      3.24 o 
  -7  -3   5       33.28       38.79      1.96 o 
  -6  -3   5       71.69       70.97      4.02 o 
  -5  -3   5       15.73       15.98      1.83 o 
  -4  -3   5       15.47       18.60      1.67 o 
  -3  -3   5       49.17       42.26      3.04 o 
  -2  -3   5       21.61       15.93      1.56 o 
  -1  -3   5     1277.94     1405.54      2.31 o 
   0  -3   5        4.85        9.11      3.83 o 
   1  -3   5        1.23        0.29      1.81 o 
   2  -3   5      149.02      135.17      6.71 o 
   3  -3   5      235.75      227.29     13.76 o 
   4  -3   5      332.56      335.62      3.03 o 
   5  -3   5       42.54       30.86      1.54 o 
   6  -3   5       99.26       79.20      3.25 o 
   7  -3   5       25.62       36.68      2.10 o 
  -8  -2   5       12.40       14.48      3.34 o 
  -7  -2   5      139.20      131.21      3.25 o 
  -6  -2   5      282.14      284.92      1.81 o 
  -5  -2   5      107.08       97.17      9.86 o 
  -4  -2   5       28.88       34.46      5.75 o 
  -3  -2   5      120.53      116.36      2.42 o 
  -2  -2   5       16.59       24.96      3.10 o 
  -1  -2   5       47.35       33.70      2.76 o 
   0  -2   5      586.62      617.05      4.60 o 
   1  -2   5       75.51       65.71      1.58 o 
   2  -2   5       26.54       34.76      1.32 o 
   3  -2   5        0.04        5.14      1.43 o 
   4  -2   5      166.23      150.86      1.85 o 
   5  -2   5       69.01       69.41      3.79 o 
   6  -2   5      134.21      123.79      1.80 o 
   7  -2   5       36.26       40.92      3.70 o 
  -8  -1   5       26.73       34.74      3.39 o 
  -7  -1   5        0.53        4.20      2.57 o 
  -6  -1   5       40.44       34.68      3.00 o 
  -5  -1   5        0.01        2.49      1.60 o 
  -4  -1   5       22.52       27.33      1.38 o 
  -3  -1   5      800.91      824.13      6.07 o 
  -2  -1   5      415.34      419.86      2.45 o 
  -1  -1   5        2.17       11.15      1.27 o 
   0  -1   5     2940.54     3237.82      3.78 o 
   1  -1   5     1432.95     1536.90      3.20 o 
   2  -1   5       10.00        5.62      1.33 o 
   3  -1   5      197.39      199.08      2.53 o 
   4  -1   5       17.15       18.20      3.06 o 
   5  -1   5       72.47       62.12      2.59 o 
   6  -1   5        9.06       11.32      1.59 o 
   7  -1   5      156.36      162.40     17.19 o 
  -8   0   5        0.13        9.75      3.10 o 
  -7   0   5      146.02      123.01      3.47 o 
  -6   0   5       13.94       16.15      4.03 o 
  -5   0   5       50.69       50.08      1.77 o 
  -4   0   5       54.73       39.11      3.56 o 
  -3   0   5      221.44      210.08      2.27 o 
  -2   0   5      545.43      547.44      3.02 o 
  -1   0   5       35.53       27.85      3.84 o 
   0   0   5      119.60      143.77      3.77 o 
   1   0   5       37.34       48.60      1.33 o 
   2   0   5      125.59      144.89      2.15 o 
   3   0   5      188.49      184.94      1.95 o 
   4   0   5      928.91      956.30      4.25 o 
   5   0   5      265.93      258.21      4.39 o 
   6   0   5       16.97       27.98      8.41 o 
   7   0   5       49.96       41.46      4.75 o 
  -8   1   5        0.00        5.33      3.07 o 
  -7   1   5       52.76       47.09      3.28 o 
  -6   1   5       38.42       43.42      1.08 o 
  -5   1   5       95.32       85.74      1.91 o 
  -4   1   5       36.71       25.75      1.45 o 
  -3   1   5       47.62       40.27      2.40 o 
  -2   1   5      120.85      115.70      4.69 o 
  -1   1   5       27.37       31.48      1.76 o 
   0   1   5      517.93      591.04     17.22 o 
   1   1   5        0.86        7.62      1.80 o 
   2   1   5       10.67       12.43      1.51 o 
   3   1   5        1.65        3.13      1.55 o 
   4   1   5      125.95      116.65      2.44 o 
   5   1   5      245.31      227.19      9.84 o 
   6   1   5       61.79       61.46      1.96 o 
   7   1   5       24.60       21.49      2.45 o 
  -8   2   5       31.45       23.12      3.24 o 
  -7   2   5       22.01       36.75      3.08 o 
  -5   2   5      238.84      245.78      8.23 o 
  -4   2   5       87.98       84.73      2.26 o 
  -3   2   5        2.45        3.98      1.26 o 
  -2   2   5       78.34       59.86      1.27 o 
  -1   2   5       47.76       54.22      3.21 o 
   0   2   5       46.51       42.88      1.43 o 
   1   2   5      209.90      194.73      1.77 o 
   2   2   5       66.95       62.42      2.53 o 
   3   2   5        0.13        2.91      1.75 o 
   4   2   5       14.69       17.90      2.29 o 
   5   2   5       67.90       68.50      1.98 o 
   6   2   5       86.22       83.42      6.45 o 
  -8   3   5       11.47       18.27      3.27 o 
  -7   3   5       32.19       31.48      3.14 o 
  -6   3   5       56.32       61.31      2.12 o 
  -4   3   5       24.37       25.10      5.33 o 
  -3   3   5       33.92       34.53      3.05 o 
  -2   3   5      251.22      262.64     22.06 o 
  -1   3   5      223.51      189.91     18.66 o 
   0   3   5       11.51       12.21      2.35 o 
   1   3   5      572.59      591.20      3.57 o 
   2   3   5      139.10      142.13      1.94 o 
   3   3   5      119.01      116.83     13.62 o 
   4   3   5        0.29        5.51      1.87 o 
   5   3   5        0.27        4.36      6.31 o 
  -7   4   5        2.10       15.86      2.99 o 
  -6   4   5       10.75       17.37      2.49 o 
  -5   4   5       16.17       20.66      2.52 o 
  -4   4   5       67.28       57.52      2.29 o 
  -3   4   5       13.47       21.32      2.21 o 
  -2   4   5       18.52       16.28      2.03 o 
  -1   4   5      100.07       98.26      2.53 o 
   0   4   5      185.52      189.00      1.90 o 
   1   4   5       32.44       30.90      1.65 o 
   2   4   5        5.56        7.98      5.04 o 
   3   4   5        3.14       13.32      2.02 o 
   4   4   5       15.02       12.94      2.08 o 
   5   4   5       29.51       31.49      3.62 o 
  -6   5   5       21.90       33.89      3.27 o 
  -5   5   5        0.79        2.25      2.29 o 
  -4   5   5       45.18       34.16      2.10 o 
  -3   5   5       99.97       97.50      5.16 o 
  -2   5   5       68.28       71.31      1.74 o 
  -1   5   5        0.16        6.02      1.66 o 
   0   5   5       50.60       57.01      8.66 o 
   1   5   5        2.44        6.90      5.07 o 
   2   5   5       36.47       40.74     10.66 o 
   3   5   5       40.02       33.11      2.03 o 
   4   5   5        1.03        9.04      2.21 o 
  -5   6   5      166.13      173.28      3.22 o 
  -4   6   5       32.30       35.55      2.70 o 
  -3   6   5      151.18      168.26      3.01 o 
  -2   6   5       84.60       81.97      1.99 o 
  -1   6   5        9.72       13.05      5.61 o 
   0   6   5       32.33       31.00      2.48 o 
   1   6   5        0.22       12.14      4.00 o 
   2   6   5       13.60       10.78      1.70 o 
  -3   7   5       10.96       20.38      3.06 o 
  -2   7   5        5.90       12.18      3.57 o 
  -1   7   5        9.50       15.72      3.79 o 
   0   7   5       22.93       22.81      1.65 o 
  -1 -10   6       13.70       20.67      3.11 o 
   0 -10   6        0.33        7.41      2.65 o 
   1 -10   6      304.23      304.39      3.68 o 
   2 -10   6       34.74       39.25      2.29 o 
  -3  -9   6       35.42       42.32      3.58 o 
  -2  -9   6       11.24       14.19      3.21 o 
  -1  -9   6       21.04       29.89      2.99 o 
   0  -9   6      127.73      122.57      3.04 o 
   1  -9   6        3.20        8.01      2.54 o 
   2  -9   6        4.38       11.72      2.48 o 
   3  -9   6        1.11        2.09      1.84 o 
   4  -9   6        4.78        4.34      1.91 o 
  -5  -8   6       12.47       14.85      2.58 o 
  -4  -8   6        8.29       10.93      2.77 o 
  -3  -8   6       62.93       47.87     11.07 o 
  -2  -8   6       83.71       81.12      5.15 o 
  -1  -8   6        0.95        4.79      1.44 o 
   0  -8   6       10.01        9.45      2.38 o 
   1  -8   6       74.30       74.03      4.64 o 
   2  -8   6      296.20      293.02      7.73 o 
   3  -8   6        0.16        7.60      2.06 o 
   4  -8   6      137.23      150.23      2.06 o 
   5  -8   6       42.28       43.03      5.27 o 
  -6  -7   6        2.02       -0.10      2.72 o 
  -5  -7   6      419.07      461.00      4.40 o 
  -4  -7   6        7.15       11.57      2.56 o 
  -3  -7   6        0.19        6.37      1.38 o 
  -2  -7   6       84.82       73.40      2.61 o 
  -1  -7   6      100.97       96.81      4.25 o 
   0  -7   6        1.02        3.59      1.26 o 
   1  -7   6        0.95        3.88      1.18 o 
   2  -7   6      111.19      117.37      1.59 o 
   3  -7   6        0.03        5.20      1.33 o 
   4  -7   6       58.97       58.51      7.31 o 
   5  -7   6      159.31      166.05      5.28 o 
   6  -7   6       21.24       19.00      6.37 o 
  -6  -6   6       23.66       21.90      3.34 o 
  -5  -6   6        0.13        9.79      3.71 o 
  -4  -6   6        0.26        6.49      1.53 o 
  -3  -6   6        0.92        6.11      1.33 o 
  -2  -6   6       26.67       35.72      1.43 o 
  -1  -6   6        8.52       12.06      2.43 o 
   0  -6   6       62.61       64.28      1.56 o 
   1  -6   6      285.87      261.30      2.65 o 
   2  -6   6     1636.73     1733.58      8.16 o 
   3  -6   6       14.15       22.15      4.22 o 
   4  -6   6       14.70       27.90     12.99 o 
   5  -6   6       91.86       89.53      2.12 o 
   6  -6   6      113.92      125.00     11.55 o 
  -7  -5   6        6.95       19.87      3.76 o 
  -6  -5   6       15.03       15.12      1.54 o 
  -5  -5   6       19.83       17.40      1.63 o 
  -4  -5   6      354.14      341.29      2.23 o 
  -3  -5   6       41.59       40.44      2.80 o 
  -2  -5   6      431.56      439.28      1.95 o 
   0  -5   6        2.23        3.56      1.49 o 
   1  -5   6       82.28       80.52      4.20 o 
   2  -5   6       10.54       14.43      1.96 o 
   3  -5   6      377.39      376.06      6.13 o 
   4  -5   6       24.73       22.53      1.79 o 
   5  -5   6       37.71       34.91      1.75 o 
   6  -5   6       29.63       37.98     15.05 o 
   7  -5   6       22.78       29.93     11.41 o 
  -7  -4   6       52.86       61.39      3.73 o 
  -6  -4   6       41.35       37.95      4.07 o 
  -5  -4   6       16.18       21.32      1.58 o 
  -3  -4   6       50.69       44.59      1.75 o 
  -2  -4   6      304.84      297.69      2.50 o 
  -1  -4   6      186.78      167.92      2.16 o 
   0  -4   6        0.18        0.84      1.89 o 
   1  -4   6        2.37        1.06      3.02 o 
   2  -4   6        0.75        4.37      2.45 o 
   3  -4   6      813.62      818.43      2.49 o 
   4  -4   6       30.27       32.69      1.50 o 
   5  -4   6      119.50      116.90      1.86 o 
   6  -4   6       39.54       41.62      7.59 o 
   7  -4   6       42.82       37.25      2.01 o 
  -8  -3   6       29.43       22.38      3.03 o 
  -7  -3   6       20.90       27.03      3.36 o 
  -6  -3   6       45.88       45.15      5.28 o 
  -5  -3   6        6.33        9.04      1.95 o 
  -4  -3   6      744.82      757.55      4.47 o 
  -3  -3   6        0.76        3.24      1.61 o 
  -2  -3   6       51.73       38.73      1.41 o 
  -1  -3   6     1337.74     1438.30      5.24 o 
   0  -3   6      957.09      956.83     10.98 o 
   1  -3   6       73.86       79.62      1.66 o 
   2  -3   6       10.78       12.92      1.53 o 
   3  -3   6      321.69      322.24      5.15 o 
   4  -3   6       10.55       13.59      1.71 o 
   5  -3   6        0.71        6.99      1.57 o 
   6  -3   6       69.44       67.01     12.00 o 
   7  -3   6       82.09       81.63      1.90 o 
  -8  -2   6       14.97       15.84      3.16 o 
  -7  -2   6        1.86       17.00      3.21 o 
  -6  -2   6       59.81       58.91      2.88 o 
  -5  -2   6       32.70       35.49      5.91 o 
  -4  -2   6        1.45        5.91      1.55 o 
  -3  -2   6      170.45      175.80      1.67 o 
  -2  -2   6      264.61      253.12      3.60 o 
  -1  -2   6        8.37       12.37      3.64 o 
   0  -2   6      117.59      120.30      6.77 o 
   1  -2   6        5.56        7.14      4.35 o 
   2  -2   6       14.38        8.94      1.54 o 
   3  -2   6     1186.43     1189.13      3.16 o 
   4  -2   6      144.75      143.32      4.35 o 
   5  -2   6       11.56       12.49      1.72 o 
   6  -2   6       98.03       83.71      3.15 o 
   7  -2   6       35.34       34.10      5.43 o 
  -8  -1   6       30.79       24.11      2.98 o 
  -7  -1   6        1.32       10.32      3.29 o 
  -6  -1   6       53.97       54.38      1.59 o 
  -5  -1   6      273.34      265.39      6.33 o 
  -4  -1   6        8.81        7.24      1.83 o 
  -3  -1   6      376.18      359.26     11.11 o 
  -2  -1   6        2.99        0.49      1.63 o 
  -1  -1   6       65.94       72.10      5.12 o 
   0  -1   6        0.02        1.74      2.62 o 
   1  -1   6       58.91       60.58      2.06 o 
   2  -1   6        0.05        4.19      1.90 o 
   3  -1   6       11.81       19.09      4.70 o 
   4  -1   6      533.72      508.73     11.92 o 
   5  -1   6      194.76      188.15     12.40 o 
   6  -1   6        7.61       12.01      2.06 o 
   7  -1   6       22.00       20.00      4.26 o 
  -8   0   6       39.50       43.29      2.72 o 
  -7   0   6      256.36      246.37      3.97 o 
  -6   0   6      178.76      196.80      2.13 o 
  -5   0   6      161.33      151.44      1.80 o 
  -4   0   6       58.23       44.09      1.64 o 
  -3   0   6       34.57       40.28      2.45 o 
  -2   0   6        4.37        5.12      1.82 o 
  -1   0   6        0.43       -0.21      3.71 o 
   0   0   6        3.47        3.20      1.25 o 
   1   0   6      398.72      400.57     16.76 o 
   2   0   6      375.97      378.36      2.26 o 
   3   0   6        0.25        6.89      1.77 o 
   4   0   6      134.35      128.52      6.39 o 
   5   0   6       63.64       66.60      1.94 o 
   6   0   6        4.94       10.37      6.46 o 
  -8   1   6       52.72       59.51      3.16 o 
  -7   1   6       30.37       33.66      3.25 o 
  -6   1   6       29.40       19.48      3.67 o 
  -5   1   6        0.69        3.74      1.65 o 
  -4   1   6       33.93       28.04      2.52 o 
  -3   1   6      451.97      443.75      2.86 o 
  -2   1   6      125.45      122.86      2.83 o 
  -1   1   6      205.11      196.89      2.45 o 
   0   1   6      734.69      770.40      4.85 o 
   1   1   6      157.62      134.62      4.66 o 
   2   1   6      139.05      117.95      2.28 o 
   3   1   6       55.51       59.76      1.90 o 
   4   1   6       37.68       38.82      2.54 o 
   5   1   6        2.51       12.23      3.81 o 
   6   1   6        0.95        7.90      4.94 o 
  -8   2   6        0.01        2.23      2.70 o 
  -7   2   6        1.12        6.65      3.05 o 
  -6   2   6        5.51        5.03      2.59 o 
  -5   2   6       35.82       32.37     10.96 o 
  -4   2   6        0.67        6.32      1.64 o 
  -3   2   6        8.38       11.45      2.03 o 
  -2   2   6      267.77      276.74      6.76 o 
  -1   2   6      320.61      339.18      5.89 o 
   0   2   6       32.35       30.50      4.60 o 
   1   2   6       11.95       20.07      2.37 o 
   2   2   6        7.50        9.62      1.79 o 
   3   2   6        1.53        1.81      1.85 o 
   4   2   6      155.05      146.13      2.92 o 
   5   2   6       16.34       18.85      2.04 o 
  -7   3   6        5.80        7.24      2.81 o 
  -6   3   6        2.15        1.99      2.47 o 
  -5   3   6      135.09      121.06      2.92 o 
  -4   3   6      286.86      236.13     43.60 o 
  -3   3   6       18.50       18.36      2.14 o 
  -2   3   6       55.55       58.90      6.26 o 
  -1   3   6       15.37       19.28      2.07 o 
   0   3   6       42.21       48.94      1.76 o 
   1   3   6      152.31      150.79     18.27 o 
   2   3   6       19.25       14.17      1.74 o 
   3   3   6        8.27       11.06      1.93 o 
   4   3   6        0.16        4.58      2.01 o 
   5   3   6       85.64       82.45      3.09 o 
  -7   4   6       29.15       34.23      3.78 o 
  -6   4   6      229.24      227.99      3.24 o 
  -5   4   6       52.27       49.21      2.72 o 
  -4   4   6      101.55      105.71      4.71 o 
  -3   4   6      183.10      174.43      2.98 o 
  -2   4   6       29.52       31.86      1.70 o 
  -1   4   6       14.47       20.80      7.39 o 
   0   4   6       30.53       25.49      1.82 o 
   1   4   6        5.20       14.79      1.85 o 
   2   4   6        5.68       10.24      1.93 o 
   3   4   6       40.75       50.10      2.06 o 
   4   4   6       34.28       35.65      2.65 o 
  -6   5   6       43.10       38.26      3.74 o 
  -5   5   6        0.01        4.59      2.72 o 
  -4   5   6        8.35       16.86      3.19 o 
  -3   5   6        7.82       13.89      1.81 o 
  -2   5   6        0.23        5.97      1.88 o 
  -1   5   6        3.71        9.88      4.82 o 
   0   5   6      105.22      107.90      2.11 o 
   1   5   6      332.34      349.26     10.00 o 
   2   5   6        0.51        8.01      2.88 o 
   3   5   6        3.45        6.87      1.80 o 
  -4   6   6        6.66        8.86      3.03 o 
  -3   6   6        8.77       14.41      4.71 o 
  -2   6   6        0.33        2.93      2.34 o 
  -1   6   6        0.01        6.27      1.93 o 
   0   6   6       11.78       18.98      4.59 o 
   1   6   6       82.63       76.64      2.08 o 
   0 -10   7       51.45       34.97      2.69 o 
  -3  -9   7       14.76       33.61      3.38 o 
  -2  -9   7        0.32       14.50      3.15 o 
  -1  -9   7        1.14        7.25      2.77 o 
   0  -9   7        1.03        3.66      2.68 o 
   1  -9   7       28.03       34.98      2.72 o 
   2  -9   7        0.52        6.19      2.32 o 
   3  -9   7       32.79       22.85      2.11 o 
  -4  -8   7        2.85       10.66      2.78 o 
  -3  -8   7        0.71       18.85      2.76 o 
  -2  -8   7        0.27        8.03      2.55 o 
  -1  -8   7        2.73        8.98      1.12 o 
   0  -8   7        7.15       12.27      2.56 o 
   1  -8   7     1120.57     1172.69      5.90 o 
   2  -8   7       51.44       57.88      2.35 o 
   3  -8   7        0.79        7.51      1.42 o 
   4  -8   7        0.87        4.24      2.56 o 
  -5  -7   7      123.00      115.70      3.59 o 
  -4  -7   7        5.31       10.42      2.91 o 
  -3  -7   7        2.25        6.71      2.93 o 
  -2  -7   7       20.41       21.48      1.24 o 
  -1  -7   7       72.59       68.99      1.44 o 
   0  -7   7       24.68       30.97      1.94 o 
   1  -7   7        3.55        5.92      1.92 o 
   2  -7   7      171.85      169.53      1.81 o 
   3  -7   7       53.03       51.31      4.39 o 
   4  -7   7       15.29       23.98      9.02 o 
   5  -7   7       46.26       42.09      2.29 o 
  -6  -6   7        3.43       13.74      3.62 o 
  -5  -6   7        0.00        2.60      3.08 o 
  -4  -6   7       44.42       36.56      4.24 o 
  -3  -6   7      106.32      103.04      5.30 o 
  -2  -6   7      225.25      215.73      5.19 o 
  -1  -6   7      118.11      108.66      1.31 o 
   0  -6   7        0.89        5.44      1.20 o 
   1  -6   7      173.22      167.31      1.71 o 
   2  -6   7      845.11      889.59      9.01 o 
   3  -6   7      104.92      101.54      8.25 o 
   4  -6   7        0.30        4.31      2.55 o 
   5  -6   7      100.10       94.16      4.13 o 
   6  -6   7      158.19      158.34      5.54 o 
  -7  -5   7        1.60        3.53      3.81 o 
  -6  -5   7        0.01       10.14      3.30 o 
  -5  -5   7      686.98      730.65      5.27 o 
  -4  -5   7        0.26        5.84      1.52 o 
  -3  -5   7       16.88       19.33      4.91 o 
  -2  -5   7       52.56       44.75      2.25 o 
  -1  -5   7      404.73      395.65      3.63 o 
   0  -5   7      301.66      304.61      5.66 o 
   1  -5   7        0.01        6.38      1.72 o 
   2  -5   7      390.43      369.21      3.13 o 
   3  -5   7       16.77       19.53      2.20 o 
   4  -5   7        7.05        0.93      2.67 o 
   5  -5   7       61.31       66.63      7.76 o 
   6  -5   7      111.30      113.69      7.54 o 
  -7  -4   7       36.15       36.43      3.74 o 
  -6  -4   7        7.12       16.30      4.35 o 
  -5  -4   7        0.01        6.12      2.55 o 
  -4  -4   7        8.66       10.16      3.56 o 
  -3  -4   7      127.36      122.48      3.61 o 
  -1  -4   7        0.46       -2.40      2.06 o 
   0  -4   7       24.80       29.99      2.04 o 
   1  -4   7       22.87       19.60      2.03 o 
   2  -4   7     1979.65     2077.60      6.29 o 
   3  -4   7        7.84       11.42      2.29 o 
   4  -4   7        6.96        9.31      1.69 o 
   5  -4   7       26.71       28.36      1.82 o 
   6  -4   7       71.57       68.89      8.26 o 
  -7  -3   7       23.12       27.31      3.72 o 
  -6  -3   7       48.48       40.49      1.60 o 
  -5  -3   7        0.08        5.38      1.54 o 
  -4  -3   7      800.93      807.16      5.20 o 
  -2  -3   7        0.04        3.84      1.32 o 
  -1  -3   7       46.98       40.17      2.55 o 
   0  -3   7       82.95       81.56      1.55 o 
   1  -3   7        5.40       12.45      2.03 o 
   2  -3   7       53.28       57.95      1.87 o 
   3  -3   7      429.86      410.64      8.46 o 
   4  -3   7      216.69      196.64      7.67 o 
   5  -3   7        5.58       13.73      1.89 o 
   6  -3   7        7.06        8.41      2.12 o 
  -8  -2   7       74.46       69.61      3.42 o 
  -7  -2   7       88.48       99.01      3.52 o 
  -6  -2   7      101.02       98.23      4.01 o 
  -5  -2   7       56.69       48.65      1.80 o 
  -4  -2   7        0.63        9.14      2.99 o 
  -3  -2   7      198.95      185.53      7.97 o 
  -2  -2   7      123.48      114.89      5.67 o 
  -1  -2   7        0.91        2.15      1.34 o 
   0  -2   7       60.55       54.24      3.68 o 
   1  -2   7      398.78      390.34      3.24 o 
   2  -2   7       66.27       64.40      1.74 o 
   3  -2   7      951.77      955.18      6.51 o 
   4  -2   7        0.72        8.41      1.77 o 
   5  -2   7        3.43       13.19      1.79 o 
   6  -2   7        0.53        7.38      2.32 o 
  -8  -1   7       30.70       25.77      2.95 o 
  -7  -1   7        0.65        8.59      3.47 o 
  -6  -1   7        2.06        4.97      1.44 o 
  -5  -1   7        0.14        3.53      4.01 o 
  -4  -1   7      416.24      407.27     11.83 o 
  -3  -1   7       80.30       64.23      1.52 o 
  -2  -1   7      451.36      448.68      9.33 o 
  -1  -1   7      688.94      661.40     11.31 o 
   0  -1   7      138.76      110.98      1.64 o 
   1  -1   7       64.67       57.49      2.29 o 
   2  -1   7      100.50      107.67      4.28 o 
   3  -1   7       33.80       30.97      2.92 o 
   4  -1   7        0.64        7.07      2.13 o 
   5  -1   7       20.91       19.31      4.45 o 
   6  -1   7       12.86       15.54      5.84 o 
  -8   0   7        8.34       13.28      3.28 o 
  -7   0   7        5.26       10.38      3.39 o 
  -6   0   7       33.44       28.84      1.38 o 
  -5   0   7        8.59        7.04      1.62 o 
  -4   0   7       21.24       18.06      1.60 o 
  -3   0   7        4.26        7.20      1.36 o 
  -2   0   7      450.06      461.95      3.01 o 
  -1   0   7      407.78      409.14      2.99 o 
   0   0   7        0.44        4.81      1.76 o 
   1   0   7       50.08       52.62      1.65 o 
   2   0   7        9.91       12.50      2.29 o 
   3   0   7      235.18      226.10      9.07 o 
   4   0   7       89.70       90.79      2.63 o 
   5   0   7       63.65       71.67      2.37 o 
   6   0   7      117.95      109.72      3.65 o 
  -7   1   7       18.87       20.18      3.36 o 
  -6   1   7       51.60       42.63      2.46 o 
  -5   1   7      474.98      485.44      2.27 o 
  -4   1   7      140.92      138.39      9.08 o 
  -3   1   7      305.69      321.70      2.20 o 
  -2   1   7      155.06      146.39      2.63 o 
  -1   1   7      188.00      188.21      2.59 o 
   0   1   7      366.98      359.67      3.26 o 
   1   1   7        0.15        3.10      4.13 o 
   2   1   7       35.58       32.34      1.76 o 
   3   1   7        0.03        5.97      4.82 o 
   4   1   7      140.55      135.37      7.28 o 
   5   1   7       34.07       34.38      6.09 o 
  -7   2   7      113.33      110.65      3.44 o 
  -6   2   7       16.77       27.27      2.71 o 
  -5   2   7       84.38       66.76     37.88 o 
  -4   2   7      326.21      318.17      2.21 o 
  -3   2   7       68.15       65.28      3.33 o 
  -2   2   7      180.91      172.48      2.00 o 
  -1   2   7      100.29       97.98      4.96 o 
   0   2   7       44.46       48.37      2.20 o 
   1   2   7        3.81       12.26      4.58 o 
   2   2   7      202.70      205.03     15.22 o 
   3   2   7       80.21       74.77      3.38 o 
   4   2   7      279.88      298.37      2.93 o 
   5   2   7        0.13        6.31      6.54 o 
  -7   3   7       51.33       46.50      3.00 o 
  -6   3   7        3.61        7.93      2.73 o 
  -5   3   7        0.78        5.25      1.58 o 
  -4   3   7       30.92       23.82      6.16 o 
  -3   3   7        0.27        5.33      1.61 o 
  -2   3   7      164.20      170.11     12.68 o 
  -1   3   7      449.79      517.01      4.97 o 
   0   3   7      466.50      505.84     15.37 o 
   1   3   7        3.40        8.10      1.90 o 
   2   3   7        1.51        5.81      1.85 o 
   3   3   7       50.25       62.00      6.30 o 
   4   3   7        0.05        7.91      2.32 o 
  -6   4   7       53.08       63.02      3.79 o 
  -5   4   7        2.69       12.80      2.64 o 
  -4   4   7        5.37        9.47      2.40 o 
  -3   4   7        2.01        8.32      1.86 o 
  -2   4   7        0.05        2.47      1.86 o 
  -1   4   7       41.27       45.14      1.95 o 
   0   4   7      123.95      122.89      2.22 o 
   1   4   7       40.04       38.67      3.47 o 
   2   4   7       11.26       16.38      3.25 o 
   3   4   7        0.00        2.70      4.20 o 
  -4   5   7      117.77      116.52      3.30 o 
  -3   5   7       40.64       53.68      4.58 o 
  -2   5   7      150.88      141.63      2.40 o 
  -1   5   7       15.53       13.36      2.90 o 
   0   5   7       31.43       39.61      4.62 o 
   1   5   7      104.18       86.54      7.09 o 
  -2  -9   8       10.82       13.88      3.14 o 
  -1  -9   8       12.01       20.86      2.91 o 
   0  -9   8       29.43       34.85      2.94 o 
   1  -9   8       55.36       44.89      2.82 o 
   2  -9   8       16.15        8.85      1.98 o 
   3  -9   8       10.36       14.51      2.15 o 
  -4  -8   8       50.27       53.98      2.62 o 
  -3  -8   8       91.26      104.34      3.21 o 
  -2  -8   8      103.53      111.71      2.85 o 
  -1  -8   8        1.45       12.07      2.76 o 
   0  -8   8       20.00       17.90      1.11 o 
   1  -8   8      173.36      179.53      8.90 o 
   2  -8   8       16.94       22.08      1.50 o 
   3  -8   8       33.89       35.00      1.75 o 
   4  -8   8        2.05        5.12      2.04 o 
  -5  -7   8        3.38        9.81      2.59 o 
  -4  -7   8       66.98       66.97      3.05 o 
  -3  -7   8       23.52       23.47      2.31 o 
  -2  -7   8        4.85       12.23      1.55 o 
  -1  -7   8       29.42       33.80      2.54 o 
   0  -7   8        7.54        8.57      1.19 o 
   1  -7   8        8.81        9.00      1.42 o 
   2  -7   8       61.11       54.47      2.76 o 
   3  -7   8       80.11       83.10      1.72 o 
   4  -7   8       64.25       70.22      2.10 o 
   5  -7   8       89.34       82.71     10.42 o 
  -6  -6   8        1.20        7.89      2.89 o 
  -5  -6   8       11.12       14.66      3.14 o 
  -4  -6   8       66.64       53.25      3.48 o 
  -3  -6   8       29.56       26.59      1.85 o 
  -2  -6   8        0.01        7.07      1.39 o 
  -1  -6   8       35.68       33.93      1.54 o 
   0  -6   8        3.17        4.78      1.35 o 
   1  -6   8      639.69      668.07      4.23 o 
   2  -6   8       29.34       30.02      1.68 o 
   3  -6   8      104.43      101.17      1.94 o 
   4  -6   8        2.55        9.51      1.83 o 
   5  -6   8        0.05       13.02      5.66 o 
  -6  -5   8        1.87        6.10      3.53 o 
  -5  -5   8      102.65      101.90      5.84 o 
  -4  -5   8        0.59        6.61      1.52 o 
  -3  -5   8      184.05      164.29     10.56 o 
  -2  -5   8        3.67        5.52      1.42 o 
  -1  -5   8      350.13      331.64      6.14 o 
   0  -5   8       91.41       82.64      3.02 o 
   1  -5   8       22.32       26.81      2.29 o 
   2  -5   8       16.40       14.97      2.04 o 
   3  -5   8      191.37      179.44      5.57 o 
   4  -5   8       82.55       77.50      7.21 o 
   5  -5   8        0.81        6.82      2.10 o 
  -7  -4   8       45.37       56.34      4.06 o 
  -6  -4   8       74.80       68.78      3.55 o 
  -4  -4   8      330.24      307.05     11.67 o 
  -3  -4   8      151.51      144.37      1.77 o 
  -2  -4   8        9.00        8.78      1.61 o 
  -1  -4   8       56.22       45.42      3.05 o 
   0  -4   8      169.84      176.15      1.78 o 
   1  -4   8       73.75       73.54      2.05 o 
   2  -4   8      743.37      751.80      7.03 o 
   3  -4   8       10.13       13.79      3.90 o 
   4  -4   8      101.03      101.52      3.20 o 
   5  -4   8        1.98        5.47      2.80 o 
   6  -4   8      109.86      103.53     11.71 o 
  -7  -3   8       15.27       23.88      3.50 o 
  -6  -3   8        0.08       13.67      6.59 o 
  -5  -3   8      154.85      143.89      6.61 o 
  -4  -3   8        8.27        7.13      2.04 o 
  -3  -3   8      330.10      327.82      2.28 o 
  -2  -3   8       66.61       63.42      2.25 o 
  -1  -3   8       17.16       19.72      3.12 o 
   0  -3   8      153.39      142.13      2.41 o 
   1  -3   8      166.97      153.93      2.00 o 
   2  -3   8        4.64       11.80      1.43 o 
   3  -3   8      105.23      103.09      2.81 o 
   4  -3   8       53.76       46.40      1.96 o 
   5  -3   8        9.29       11.91      5.01 o 
   6  -3   8       49.58       46.71      3.90 o 
  -7  -2   8       53.41       61.18      3.98 o 
  -6  -2   8        8.70        8.38      1.83 o 
  -5  -2   8       11.59       14.37      3.06 o 
  -4  -2   8       41.17       36.54      1.71 o 
  -3  -2   8      365.78      356.07      3.46 o 
  -2  -2   8      386.26      385.06      2.65 o 
  -1  -2   8      126.89      118.59      5.39 o 
   0  -2   8        4.82        1.14      3.25 o 
   1  -2   8       91.58       96.40      1.83 o 
   2  -2   8      449.13      456.21      7.67 o 
   3  -2   8      161.11      162.11     10.19 o 
   4  -2   8       43.37       44.95      1.98 o 
   5  -2   8       29.35       28.91      4.54 o 
   6  -2   8       33.17       27.53      6.18 o 
  -7  -1   8       37.48       45.45      3.87 o 
  -6  -1   8      117.40      106.08      4.73 o 
  -5  -1   8      145.43      155.35      8.29 o 
  -4  -1   8      526.53      530.64     23.58 o 
  -3  -1   8       46.09       44.44      1.73 o 
  -2  -1   8      151.07      144.62      2.63 o 
  -1  -1   8       64.69       53.64      7.20 o 
   0  -1   8        1.17        3.24      2.45 o 
   1  -1   8        1.85        8.64      5.22 o 
   2  -1   8        3.83       10.59      1.77 o 
   3  -1   8      167.08      157.12      7.77 o 
   4  -1   8      141.75      135.85      2.26 o 
   5  -1   8       32.05       41.25      4.89 o 
  -7   0   8       25.77       26.65      3.21 o 
  -6   0   8       55.75       56.46      3.32 o 
  -5   0   8      159.73      151.19      4.74 o 
  -4   0   8      132.33      129.46      2.37 o 
  -3   0   8      240.17      236.23      1.79 o 
  -2   0   8      157.92      146.10      2.03 o 
  -1   0   8        3.75        7.59      1.83 o 
   0   0   8        0.02        9.10      5.31 o 
   1   0   8       60.30       52.27      4.19 o 
   2   0   8      157.89      151.00      2.51 o 
   3   0   8      851.23      929.61     37.06 o 
   4   0   8        0.08        7.95      3.45 o 
   5   0   8       39.57       37.09      1.90 o 
  -7   1   8       23.68       32.49      3.06 o 
  -6   1   8        6.16       16.37      2.88 o 
  -5   1   8       13.57       18.53      2.90 o 
  -4   1   8       15.10       15.38      1.75 o 
  -3   1   8      592.68      608.53      2.74 o 
  -2   1   8      243.91      236.54      2.41 o 
  -1   1   8      489.03      497.99      7.53 o 
   0   1   8      132.36      142.39      3.57 o 
   1   1   8        7.33       14.77      3.10 o 
   2   1   8        9.11       14.33      1.87 o 
   3   1   8        1.47        5.06      2.12 o 
   4   1   8        2.08       14.26      2.19 o 
  -6   2   8        9.47       12.60      2.88 o 
  -5   2   8        0.24        7.36      2.86 o 
  -4   2   8       20.69       18.58      3.13 o 
  -3   2   8        4.82        6.51      1.73 o 
  -2   2   8       51.68       54.71      4.76 o 
  -1   2   8      138.80      135.99      3.21 o 
   0   2   8      217.63      211.55      3.88 o 
   1   2   8       42.81       53.46      5.73 o 
   2   2   8       11.37       16.89      2.04 o 
   3   2   8       55.28       40.71      2.18 o 
   4   2   8      198.99      202.01      3.02 o 
  -6   3   8        8.24       14.96      2.22 o 
  -5   3   8       54.35       47.38      5.61 o 
  -4   3   8      143.36      156.44      2.67 o 
  -3   3   8      466.45      493.93      3.15 o 
  -2   3   8       63.47       57.03      2.67 o 
  -1   3   8       43.45       46.56      2.06 o 
   0   3   8       97.87       94.05     13.25 o 
   1   3   8       60.78       61.64      2.17 o 
   2   3   8        8.60       15.67      5.36 o 
   3   3   8        4.60       11.08      4.34 o 
  -4   4   8       54.69       55.53      2.27 o 
  -3   4   8       85.32       81.68      3.12 o 
  -2   4   8        9.22       11.49      2.15 o 
  -1   4   8        0.02        9.14      2.14 o 
   0   4   8        2.00        9.71      2.21 o 
   1   4   8        1.56        5.55      2.73 o 
  -2  -9   9        5.25       15.08      3.38 o 
  -1  -9   9        1.26        5.37      3.16 o 
   0  -9   9        7.20       11.21      3.05 o 
   1  -9   9        6.05        7.33      2.69 o 
  -3  -8   9        4.12        9.41      3.68 o 
  -2  -8   9       84.02       80.90      3.00 o 
  -1  -8   9        5.78       10.11      2.68 o 
   0  -8   9       84.47       73.80      2.84 o 
   1  -8   9       76.11       76.57      4.59 o 
   2  -8   9       33.12       36.74      3.22 o 
   3  -8   9       15.26       12.49      2.62 o 
  -5  -7   9        0.12        7.01      2.72 o 
  -4  -7   9       27.17       31.93      3.30 o 
  -2  -7   9       36.94       32.00      1.54 o 
  -1  -7   9       78.56       69.41      2.63 o 
   0  -7   9       63.36       60.88      3.21 o 
   1  -7   9       40.96       35.82      5.22 o 
   2  -7   9       27.84       35.52      1.61 o 
   3  -7   9       11.48       15.84      2.84 o 
   4  -7   9        6.27       11.96      1.84 o 
  -5  -6   9       40.09       36.33      2.89 o 
  -4  -6   9      146.18      150.76      3.68 o 
  -3  -6   9       46.46       37.00      2.74 o 
  -2  -6   9       54.63       52.79      1.51 o 
  -1  -6   9        0.03        9.94      1.40 o 
   0  -6   9      154.43      155.33      8.88 o 
   1  -6   9      208.60      209.04      1.84 o 
   2  -6   9       38.13       36.27      2.21 o 
   3  -6   9       47.88       49.47      1.86 o 
   4  -6   9        2.40        7.71      3.26 o 
  -6  -5   9        0.06        6.18      3.03 o 
  -5  -5   9        1.13       -2.55      2.95 o 
  -4  -5   9      153.47      133.20      3.28 o 
  -3  -5   9      178.28      168.64      2.42 o 
  -2  -5   9        0.04        6.30      1.24 o 
  -1  -5   9       12.75       12.19      1.78 o 
   0  -5   9       43.31       44.34      2.50 o 
   1  -5   9      142.71      159.87      9.21 o 
   2  -5   9       12.05       14.28      1.69 o 
   3  -5   9      151.47      151.78      8.33 o 
   4  -5   9       79.16       81.51      3.07 o 
   5  -5   9       69.26       70.10      2.50 o 
  -6  -4   9        4.12        7.81      3.50 o 
  -5  -4   9       44.10       52.58      3.66 o 
  -4  -4   9       20.24       27.69      2.08 o 
  -3  -4   9      269.62      269.63     10.11 o 
  -2  -4   9      330.38      340.32     11.96 o 
  -1  -4   9      135.84      108.59      9.66 o 
   0  -4   9      240.61      221.30      9.08 o 
   1  -4   9      133.73      132.76      4.89 o 
   2  -4   9       32.08       37.71      2.49 o 
   3  -4   9       26.40       38.82      2.86 o 
   4  -4   9       27.72       36.16      9.66 o 
   5  -4   9        1.71        9.85      2.35 o 
  -7  -3   9       19.61       20.59      4.02 o 
  -6  -3   9      221.07      215.87      4.17 o 
  -5  -3   9       99.03      105.45      3.70 o 
  -4  -3   9       10.77       15.24      3.99 o 
  -3  -3   9       99.29       92.88      4.55 o 
  -2  -3   9      150.26      135.80      1.80 o 
  -1  -3   9        2.51        6.60      1.69 o 
   0  -3   9       73.71       78.44      7.81 o 
   1  -3   9       61.15       56.54      4.94 o 
   2  -3   9       12.69       17.07      1.79 o 
   3  -3   9       97.78       94.11     13.65 o 
   4  -3   9      147.29      153.58      3.81 o 
   5  -3   9       65.00       70.51      3.98 o 
  -7  -2   9        2.90        9.76      3.15 o 
  -6  -2   9      172.65      185.98      4.08 o 
  -5  -2   9      189.73      172.21      2.75 o 
  -4  -2   9      151.43      148.17      4.54 o 
  -3  -2   9      280.12      268.11      2.26 o 
  -2  -2   9       32.72       31.12      1.67 o 
  -1  -2   9        0.14        7.63      2.90 o 
   0  -2   9        0.05       -0.82      1.95 o 
   1  -2   9      290.89      274.47      5.97 o 
   2  -2   9      532.54      552.51      3.09 o 
   3  -2   9       24.64       29.12      2.23 o 
   4  -2   9      107.43      104.93      3.80 o 
   5  -2   9        6.92       15.22      4.24 o 
  -7  -1   9       28.43       34.20      3.35 o 
  -6  -1   9       29.26       23.51      2.81 o 
  -5  -1   9        4.59       10.72      4.05 o 
  -4  -1   9      168.79      156.48      4.90 o 
  -3  -1   9       98.40       90.71      2.61 o 
  -2  -1   9      161.87      151.18      5.56 o 
  -1  -1   9       41.22       41.25      1.79 o 
   0  -1   9       51.35       59.07      4.51 o 
   1  -1   9       96.88       99.87      2.11 o 
   2  -1   9       27.51       29.23      3.12 o 
   3  -1   9       49.97       59.12      2.79 o 
   4  -1   9        7.13       14.45      2.33 o 
  -5   0   9        1.14        6.08      1.91 o 
  -4   0   9        7.12        7.44      1.86 o 
  -3   0   9      121.97      110.86      2.02 o 
  -2   0   9      181.34      177.00      2.36 o 
  -1   0   9      307.20      314.46      3.80 o 
   0   0   9      140.05      140.28     10.52 o 
   1   0   9       32.37       31.39      5.30 o 
   2   0   9        7.42        8.22      2.10 o 
   3   0   9      150.29      137.33      2.55 o 
   4   0   9       43.89       35.38      5.50 o 
  -6   1   9        6.12        7.60      2.27 o 
  -5   1   9      113.52      121.58      2.92 o 
  -4   1   9      274.85      279.03      4.09 o 
  -3   1   9       11.95       11.46      2.01 o 
  -2   1   9       91.33       83.27      5.66 o 
  -1   1   9        7.60       16.29      3.39 o 
   0   1   9       12.56       17.27      3.29 o 
   1   1   9       34.25       41.10      2.79 o 
   2   1   9        0.26       12.43      4.75 o 
   3   1   9       23.04       27.64      2.24 o 
  -5   2   9       51.48       51.60      1.67 o 
  -4   2   9       20.89       25.00      2.05 o 
  -3   2   9       31.90       30.77      2.37 o 
  -2   2   9       26.70       25.80      6.95 o 
  -1   2   9        1.73        7.52      4.66 o 
   0   2   9        9.44       14.35      2.10 o 
   1   2   9        2.44        9.84      2.03 o 
   2   2   9       63.72       76.12     15.27 o 
  -4   3   9        4.28        7.00      1.55 o 
  -3   3   9      142.42      135.37     13.31 o 
  -2   3   9       29.19       30.29      4.94 o 
  -1   3   9       11.22       14.65      4.63 o 
   0   3   9       20.83       26.87      1.99 o 
   1   3   9       27.22       20.29      1.81 o 
  -2  -8  10        4.82       11.12      3.16 o 
  -1  -8  10      128.59      145.36      3.35 o 
   0  -8  10        0.96        5.76      2.95 o 
   1  -8  10       26.84       28.92      3.01 o 
   2  -8  10       16.09       20.03      2.05 o 
  -4  -7  10       97.29       83.35      2.88 o 
  -3  -7  10        4.53        8.28      2.41 o 
  -2  -7  10       11.81       13.76      1.88 o 
  -1  -7  10        7.56       14.73      1.95 o 
   0  -7  10       21.17       21.48      1.51 o 
   1  -7  10        4.72        8.76      2.18 o 
   2  -7  10       39.90       49.57      6.80 o 
   3  -7  10       10.48       12.81      2.06 o 
  -5  -6  10        0.05        9.02      2.96 o 
  -4  -6  10       75.85       81.40      3.51 o 
  -3  -6  10       62.85       60.71      1.62 o 
  -2  -6  10      220.44      195.82      9.80 o 
  -1  -6  10       33.58       23.38      3.61 o 
   0  -6  10        7.19       11.13      1.52 o 
   1  -6  10       47.86       48.47      2.20 o 
   2  -6  10        8.74        9.58      2.12 o 
   3  -6  10       32.21       32.06      4.62 o 
  -5  -5  10        7.25        9.54      2.76 o 
  -4  -5  10        7.46       13.48      2.01 o 
  -3  -5  10       32.77       35.28      1.62 o 
  -2  -5  10        5.77        8.02      1.39 o 
  -1  -5  10       22.01       22.12      1.94 o 
   0  -5  10       99.22       82.64      6.88 o 
   1  -5  10      152.19      146.15      2.09 o 
   2  -5  10       36.06       34.86      2.59 o 
   3  -5  10       76.47       76.77      2.17 o 
   4  -5  10       43.32       52.13      7.43 o 
  -6  -4  10       39.69       39.88      3.62 o 
  -5  -4  10        8.65       12.32      3.47 o 
  -4  -4  10      112.16      110.43      4.63 o 
  -3  -4  10       70.94       63.24      2.36 o 
  -2  -4  10       89.90       88.68      7.01 o 
  -1  -4  10       38.51       31.92      2.70 o 
   0  -4  10      103.10       98.94      2.66 o 
   1  -4  10       97.11       81.03      3.41 o 
   2  -4  10      203.97      195.00     19.10 o 
   3  -4  10       73.43       70.01      2.96 o 
   4  -4  10       21.13       36.07      9.79 o 
  -6  -3  10        7.20        8.69      3.12 o 
  -5  -3  10       11.31       19.61      5.50 o 
  -4  -3  10        0.38        2.43      2.66 o 
  -3  -3  10      114.74      118.07      2.03 o 
  -2  -3  10       56.18       59.55      2.98 o 
  -1  -3  10        4.87        5.75      2.34 o 
   0  -3  10       58.80       71.40      1.92 o 
   1  -3  10       85.48       92.06      2.07 o 
   2  -3  10        2.49        7.77      1.93 o 
   3  -3  10       41.18       45.06      2.39 o 
   4  -3  10        1.17        6.25      3.44 o 
  -5  -2  10       23.15       28.66      2.60 o 
  -4  -2  10        0.36        5.53      2.57 o 
  -3  -2  10      106.34      110.39      4.98 o 
  -2  -2  10      370.26      372.17      2.47 o 
  -1  -2  10      460.72      457.86      2.80 o 
   0  -2  10       68.69       59.17      3.87 o 
   1  -2  10        0.62        7.79      1.88 o 
   2  -2  10       21.57       16.49      2.15 o 
   3  -2  10        0.16        1.04      2.32 o 
   4  -2  10       37.74       30.99      4.13 o 
  -5  -1  10       62.56       62.87      3.67 o 
  -4  -1  10       90.26      106.19      3.75 o 
  -3  -1  10       38.86       47.32      5.84 o 
  -2  -1  10       20.14       21.23      1.98 o 
  -1  -1  10       13.24       15.80      1.96 o 
   0  -1  10        0.87       10.01      1.97 o 
   1  -1  10       23.55       26.70      3.89 o 
   2  -1  10        8.67       13.18      2.21 o 
   3  -1  10       17.77       15.00      5.18 o 
  -5   0  10       19.41       26.82      2.11 o 
  -4   0  10        2.18        5.94      2.01 o 
  -3   0  10        4.52       14.10      1.99 o 
  -2   0  10        1.91       10.28      3.34 o 
  -1   0  10        0.46        6.85      2.01 o 
   0   0  10       27.54       19.18      5.72 o 
   1   0  10      177.00      175.67      2.65 o 
   2   0  10      151.33      145.04      8.15 o 
   3   0  10       24.77       19.92      3.98 o 
  -5   1  10       74.56       69.65      5.49 o 
  -4   1  10       24.81       22.20      7.75 o 
  -3   1  10        8.02       15.02      2.07 o 
  -2   1  10       11.96       18.48      2.14 o 
  -1   1  10        1.80        6.36      2.01 o 
   0   1  10       22.38       23.87      3.93 o 
   1   1  10       70.42       60.02      3.92 o 
   2   1  10       42.62       29.26      3.24 o 
  -4   2  10        0.15        3.20      1.59 o 
  -3   2  10       76.28       67.99      5.08 o 
  -2   2  10      135.71      135.48      2.15 o 
  -1   2  10      129.01      108.64     17.78 o 
   0   2  10       74.50       65.91      3.21 o 
  -3  -7  11       17.68       20.55      3.03 o 
  -2  -7  11       11.39       14.17      3.05 o 
  -1  -7  11       65.32       65.06      1.79 o 
   0  -7  11      110.63      102.83      1.82 o 
   1  -7  11        6.28        8.82      2.44 o 
  -4  -6  11        0.02       10.20      2.64 o 
  -3  -6  11       21.26       21.62      2.09 o 
  -2  -6  11        4.27       16.18      4.25 o 
  -1  -6  11       81.76       84.50      2.40 o 
   0  -6  11        3.72        8.54      1.71 o 
   1  -6  11       44.38       52.63      5.42 o 
   2  -6  11       18.57       22.03      2.02 o 
  -4  -5  11       57.06       61.05      3.75 o 
  -3  -5  11       18.48       20.79      1.79 o 
  -2  -5  11        0.42        7.50      1.74 o 
  -1  -5  11       75.36       71.86      1.92 o 
   0  -5  11       56.90       49.84      1.90 o 
   1  -5  11       22.82       20.21      1.94 o 
   2  -5  11       49.13       52.90      5.74 o 
   3  -5  11        8.04       15.49      2.49 o 
  -5  -4  11        1.39       10.95      3.17 o 
  -4  -4  11      117.03      120.01     12.78 o 
  -3  -4  11       54.39       53.82      1.98 o 
  -2  -4  11      208.42      190.84      2.99 o 
  -1  -4  11        3.37        8.11      2.49 o 
   0  -4  11       46.55       52.34      6.33 o 
   1  -4  11        3.48        7.18      1.89 o 
   2  -4  11        7.18        9.61      2.98 o 
   3  -4  11       85.89       87.12     11.28 o 
  -5  -3  11       80.54       84.19      2.24 o 
  -4  -3  11       62.52       59.31      5.98 o 
  -3  -3  11       15.12       18.59      4.28 o 
  -2  -3  11        1.96        9.86      1.87 o 
  -1  -3  11        8.22        8.68      1.80 o 
   0  -3  11       16.43       20.49      3.40 o 
   1  -3  11       59.13       55.41      2.19 o 
   2  -3  11        1.05       10.11      2.20 o 
   3  -3  11      149.70      142.03      2.32 o 
  -5  -2  11       14.07       17.58      2.16 o 
  -4  -2  11        0.91        4.75      2.54 o 
  -3  -2  11       26.87       34.48      2.13 o 
  -2  -2  11       44.00       44.63      6.69 o 
  -1  -2  11       10.06       15.68      8.81 o 
   0  -2  11       31.11       28.80      3.80 o 
   1  -2  11       25.73       28.14      2.95 o 
   2  -2  11      172.69      163.38     11.44 o 
  -5  -1  11        2.65       12.93      5.61 o 
  -4  -1  11        0.18       15.56      5.82 o 
  -3  -1  11        1.22       10.58      3.07 o 
  -2  -1  11        4.22        4.02      3.74 o 
  -1  -1  11       29.26       32.73      3.64 o 
   0  -1  11       92.55      101.19      6.62 o 
   1  -1  11       29.75       25.86      5.94 o 
   2  -1  11       52.00       40.57      5.22 o 
  -4   0  11        2.92       10.63      6.58 o 
  -3   0  11      134.62      143.17      2.31 o 
  -2   0  11      115.72      120.14     11.15 o 
  -1   0  11      256.22      204.72     18.94 o 
   0   0  11        0.97        5.17      1.56 o 
   1   0  11       13.17       10.27      1.61 o 
  -2   1  11        7.32        5.69      1.85 o 
  -1   1  11       35.64       28.99      8.41 o 
  -1  -6  12        0.03       12.18      3.76 o 
  -3  -5  12       25.61       33.53      2.14 o 
  -2  -5  12        2.01       11.63      4.90 o 
  -1  -5  12       72.73       66.24      4.87 o 
   0  -5  12       62.94       61.02      8.20 o 
  -3  -4  12        1.47        8.59      3.85 o 
  -2  -4  12        0.53        4.69      2.30 o 
  -1  -4  12        6.99       15.63      5.10 o 
   0  -4  12       48.75       40.58      1.94 o 
   1  -4  12       66.22       73.21      6.98 o 
  -3  -3  12        6.94       16.19      2.14 o 
  -2  -3  12        6.68       14.66      2.36 o 
  -1  -3  12       47.16       43.50      6.11 o 
   0  -3  12       66.19       65.35      7.11 o 
   1  -3  12       84.27       77.58     13.92 o 
  -3  -2  12       43.12       47.22      4.38 o 
  -2  -2  12      105.50      104.29      9.44 o 
  -1  -2  12       36.10       42.26      3.70 o 
   0  -2  12       23.19       19.03      2.28 o 
                                                 
